# Supplementary material for: 1-(2,3,4-Trihydroxy­benzyl­idene)-4-ethyl­thio­semicarbazide
Source: Acta Crystallogr Sect E Struct Rep Online. 2010 Apr 24;66(Pt 5):o1151. doi: 10.1107/S1600536810014078 (PMC2979131; doi:10.1107/S1600536810014078)
Supplement: Supplementary file 1 [file e-66-o1151-sup1.cif]

##############################################################################
###                                                                        ###
###        Electronic paper (Acta Crystallographica Section E)             ###
###                                                                        ###
##############################################################################
#                                                                            #
# This CIF contains the data in a paper accepted for publication in Acta     #
# Crystallographica Section E. It conforms to the requirements of Notes      #
# for Authors for Section E, and has been peer reviewed under the auspices   #
# of the IUCr Commission on Journals.                                        #
#                                                                            #
# Full details of the Crystallographic Information File format               #
# are given in the paper "The Crystallographic Information File (CIF):       #
# a New Standard Archive File for Crystallography" by S. R. Hall, F. H.      #
# Allen and I. D. Brown [Acta Cryst. (1991), A47, 655-685].                  #
#                                                                            #
# The current version of the core CIF dictionary is obtainable from          #
# ftp://ftp.iucr.org/pub/cif_core.dic. The current version number is 2.4.    #
#                                                                            #
# Software is freely available for graphical display of the structure(s) in  #
# this CIF.  For information consult the CIF home page http://www.iucr.org/  #
# cif/home.html                                                              #
#                                                                            #
# This file may be used for bona fide research purposes within the           #
# scientific community so long as proper attribution is given to the journal # 
# article from which it was obtained.                                        #
#                                                                            #
##############################################################################
                                             
data_global
_audit_creation_method     SHELXL-97
_journal_date_recd_electronic     2010-04-08
_journal_date_accepted     2010-04-16
_journal_name_full     'Acta Crystallographica, Section E'
_journal_year     2010
_journal_volume     66
_journal_issue      5
_journal_page_first     o1151
_journal_page_last     o1151
_journal_paper_category     QO
_journal_coeditor_code     PK2241
_publ_contact_author
;
     Dr. Seik Weng Ng
     Department of Chemistry
     University of Malaya
     50603 Kuala Lumpur
     Malaysia
;
_publ_contact_author_email     mjamil@um.edu.my
_publ_contact_author_fax     '03 7967 4193'
_publ_contact_author_phone     '03 7967 6778'
_publ_section_title
;
1-(2,3,4-Trihydroxybenzylidene)-4-ethylthiosemicarbazide
;
loop_
    _publ_author_name
    _publ_author_address
    'Shawish, Hana Bashir'
;
     Department of Chemistry
     University of Malaya
     50603 Kuala Lumpur
     Malaysia
;
    'Maah, M. Jamil'
;
     Department of Chemistry
     University of Malaya
     50603 Kuala Lumpur
     Malaysia
;
    'Ng, Seik Weng'
;
     Department of Chemistry
     University of Malaya
     50603 Kuala Lumpur
     Malaysia
;
_publ_section_synopsis     .
data_I
_audit_creation_method     SHELXL-97
_chemical_name_systematic
;
1-(2,3,4-Trihydroxybenzylidene)-4-ethylthiosemicarbazide
;
_chemical_name_common     ?
_chemical_formula_moiety     'C10 H13 N3 O3 S'
_chemical_formula_sum     'C10 H13 N3 O3 S'
_chemical_formula_iupac     'C10 H13 N3 O3 S'
_chemical_formula_weight     255.29
_chemical_melting_point     ?
_symmetry_cell_setting     monoclinic
_symmetry_space_group_name_H-M     'P 21/c'
_symmetry_space_group_name_Hall     '-P 2ybc'
loop_
    _symmetry_equiv_pos_as_xyz
    'x, y, z'
    '-x, y+1/2, -z+1/2'
    '-x, -y, -z'
    'x, -y-1/2, z-1/2'
_cell_length_a     7.5668(5)
_cell_length_b     14.6754(10)
_cell_length_c     10.8700(7)
_cell_angle_alpha     90.00
_cell_angle_beta     104.7110(10)
_cell_angle_gamma     90.00
_cell_volume     1167.50(13)
_cell_formula_units_Z     4
_cell_measurement_reflns_used     5730
_cell_measurement_theta_min     2.4
_cell_measurement_theta_max     28.3
_cell_measurement_temperature     100(2)
_exptl_crystal_description     prism
_exptl_crystal_colour     colorless
_exptl_crystal_size_max     0.30
_exptl_crystal_size_mid     0.20
_exptl_crystal_size_min     0.10
_exptl_crystal_density_diffrn     1.452
_exptl_crystal_density_meas     ?
_exptl_crystal_density_method     'not measured'
_exptl_crystal_F_000     536
_exptl_absorpt_coefficient_mu     0.278
_exptl_absorpt_correction_type     multi-scan
_exptl_absorpt_process_details     '(SADABS; Sheldrick, 1996)'
_exptl_absorpt_correction_T_min     0.921
_exptl_absorpt_correction_T_max     0.973
_diffrn_ambient_temperature     100(2)
_diffrn_radiation_type     MoK\a
_diffrn_radiation_wavelength     0.71073
_diffrn_radiation_source     'fine-focus sealed tube'
_diffrn_radiation_monochromator     graphite
_diffrn_measurement_device_type     'Bruker SMART APEX diffractometer'
_diffrn_measurement_method     '\w scans'
_diffrn_detector_area_resol_mean     ?
_diffrn_reflns_number     10870
_diffrn_reflns_av_R_equivalents     0.0264
_diffrn_reflns_av_sigmaI/netI     0.0227
_diffrn_reflns_theta_min     2.38
_diffrn_reflns_theta_max     27.49
_diffrn_reflns_theta_full     27.49
_diffrn_measured_fraction_theta_max     0.996
_diffrn_measured_fraction_theta_full     0.996
_diffrn_reflns_limit_h_min     -9
_diffrn_reflns_limit_h_max     9
_diffrn_reflns_limit_k_min     -19
_diffrn_reflns_limit_k_max     19
_diffrn_reflns_limit_l_min     -14
_diffrn_reflns_limit_l_max     13
_diffrn_standards_number     0
_diffrn_standards_interval_count     .
_diffrn_standards_interval_time     .
_diffrn_standards_decay_%     ?
_reflns_number_total     2660
_reflns_number_gt     2364
_reflns_threshold_expression     I>2\s(I)
_refine_ls_structure_factor_coef     Fsqd
_refine_ls_matrix_type     full
_refine_ls_R_factor_all     0.0332
_refine_ls_R_factor_gt     0.0287
_refine_ls_wR_factor_gt     0.0785
_refine_ls_wR_factor_ref     0.0819
_refine_ls_goodness_of_fit_ref     1.042
_refine_ls_restrained_S_all     1.041
_refine_ls_number_reflns     2660
_refine_ls_number_parameters     174
_refine_ls_number_restraints     5
_refine_ls_hydrogen_treatment     mixed
_refine_ls_weighting_scheme     calc
_refine_ls_weighting_details
         'calc w=1/[\s^2^(Fo^2^)+(0.0437P)^2^+0.4981P] where P=(Fo^2^+2Fc^2^)/3'
_atom_sites_solution_hydrogens     geom
_atom_sites_solution_primary     direct
_atom_sites_solution_secondary     difmap
_refine_ls_shift/su_max     0.001
_refine_ls_shift/su_mean     0.001
_refine_diff_density_max     0.343
_refine_diff_density_min     -0.215
_refine_ls_extinction_method     none
_refine_ls_extinction_coef     ?
loop_
    _atom_type_symbol
    _atom_type_description
    _atom_type_scat_dispersion_real
    _atom_type_scat_dispersion_imag
    _atom_type_scat_source
    'C' 'C' 0.0033 0.0016
                         'International Tables Vol C Tables 4.2.6.8 and 6.1.1.4'
    'H' 'H' 0.0000 0.0000
                         'International Tables Vol C Tables 4.2.6.8 and 6.1.1.4'
    'N' 'N' 0.0061 0.0033
                         'International Tables Vol C Tables 4.2.6.8 and 6.1.1.4'
    'O' 'O' 0.0106 0.0060
                         'International Tables Vol C Tables 4.2.6.8 and 6.1.1.4'
    'S' 'S' 0.1246 0.1234
                         'International Tables Vol C Tables 4.2.6.8 and 6.1.1.4'
_computing_data_collection     'APEX2 software [SMART?] (Bruker, 2009)'
_computing_cell_refinement     'SAINT (Bruker, 2009)'
_computing_data_reduction     'SAINT (Bruker, 2009)'
_computing_structure_solution     'SHELXS97 (Sheldrick, 2008)'
_computing_structure_refinement     'SHELXL97 (Sheldrick, 2008)'
_computing_molecular_graphics     'X-SEED (Barbour, 2001)'
_computing_publication_material     'publCIF (Westrip, 2010)'
loop_
    _atom_site_type_symbol
    _atom_site_label
    _atom_site_fract_x
    _atom_site_fract_y
    _atom_site_fract_z
    _atom_site_U_iso_or_equiv
    _atom_site_adp_type
    _atom_site_calc_flag
    _atom_site_refinement_flags
    _atom_site_occupancy
    _atom_site_disorder_assembly
    _atom_site_disorder_group
    S S1 0.70929(4) 0.59538(2) 0.58991(3) 0.01292(10) Uani d . 1 . .
    O O1 0.50792(13) 0.28115(6) 0.03429(8) 0.0153(2) Uani d D 1 . .
    O O2 0.54351(14) 0.26317(6) -0.20701(9) 0.0176(2) Uani d D 1 . .
    O O3 0.73079(14) 0.39064(6) -0.30899(9) 0.0167(2) Uani d D 1 . .
    N N1 0.73526(15) 0.49383(7) 0.26113(10) 0.0133(2) Uani d . 1 . .
    N N2 0.69204(15) 0.50533(7) 0.37631(10) 0.0132(2) Uani d D 1 . .
    N N3 0.91494(16) 0.61386(8) 0.42338(11) 0.0150(2) Uani d D 1 . .
    C C1 0.66760(17) 0.42305(8) 0.05845(12) 0.0114(2) Uani d . 1 . .
    C C2 0.59670(17) 0.34728(8) -0.01603(12) 0.0114(2) Uani d . 1 . .
    C C3 0.61719(17) 0.33861(8) -0.13940(12) 0.0122(2) Uani d . 1 . .
    C C4 0.71179(18) 0.40505(8) -0.18813(12) 0.0123(2) Uani d . 1 . .
    C C5 0.78291(17) 0.48082(9) -0.11516(12) 0.0134(3) Uani d . 1 . .
    H H5 0.8474 0.5261 -0.1486 0.016 Uiso calc R 1 . .
    C C6 0.75918(17) 0.48975(8) 0.00612(12) 0.0127(2) Uani d . 1 . .
    H H6 0.8059 0.5421 0.0550 0.015 Uiso calc R 1 . .
    C C7 0.64158(17) 0.43394(8) 0.18633(12) 0.0124(2) Uani d . 1 . .
    H H7 0.5559 0.3969 0.2138 0.015 Uiso calc R 1 . .
    C C8 0.77826(17) 0.57177(8) 0.45530(12) 0.0118(2) Uani d . 1 . .
    C C9 1.01416(19) 0.69298(9) 0.48851(13) 0.0168(3) Uani d . 1 . .
    H H9A 1.1456 0.6869 0.4917 0.020 Uiso calc R 1 . .
    H H9B 1.0020 0.6951 0.5770 0.020 Uiso calc R 1 . .
    C C10 0.9416(2) 0.78045(10) 0.42107(17) 0.0283(4) Uani d . 1 . .
    H H10A 1.0080 0.8323 0.4678 0.042 Uiso calc R 1 . .
    H H10B 0.8112 0.7863 0.4171 0.042 Uiso calc R 1 . .
    H H10C 0.9584 0.7795 0.3346 0.042 Uiso calc R 1 . .
    H H1O 0.472(3) 0.2409(11) -0.0195(16) 0.039(6) Uiso d D 1 . .
    H H2O 0.554(3) 0.2673(15) -0.2817(11) 0.045(6) Uiso d D 1 . .
    H H3O 0.731(3) 0.4420(9) -0.343(2) 0.047(6) Uiso d D 1 . .
    H H2N 0.5992(17) 0.4785(11) 0.3933(15) 0.021(4) Uiso d D 1 . .
    H H3N 0.936(2) 0.5975(11) 0.3531(11) 0.023(4) Uiso d D 1 . .
loop_
    _atom_site_aniso_label
    _atom_site_aniso_U_11
    _atom_site_aniso_U_22
    _atom_site_aniso_U_33
    _atom_site_aniso_U_12
    _atom_site_aniso_U_13
    _atom_site_aniso_U_23
    S1 0.01775(18) 0.01251(16) 0.00958(16) -0.00113(11) 0.00547(12) -0.00111(10)
    O1 0.0228(5) 0.0130(4) 0.0113(4) -0.0065(4) 0.0064(4) -0.0022(3)
    O2 0.0281(5) 0.0147(5) 0.0114(5) -0.0064(4) 0.0078(4) -0.0041(4)
    O3 0.0259(5) 0.0153(5) 0.0110(5) 0.0000(4) 0.0089(4) 0.0007(3)
    N1 0.0157(5) 0.0150(5) 0.0104(5) -0.0001(4) 0.0056(4) -0.0018(4)
    N2 0.0155(5) 0.0149(5) 0.0109(5) -0.0040(4) 0.0063(4) -0.0028(4)
    N3 0.0185(6) 0.0158(5) 0.0126(5) -0.0046(4) 0.0075(4) -0.0047(4)
    C1 0.0116(6) 0.0122(5) 0.0103(6) 0.0016(4) 0.0024(4) 0.0003(4)
    C2 0.0118(6) 0.0105(5) 0.0124(6) 0.0007(4) 0.0038(5) 0.0015(4)
    C3 0.0144(6) 0.0109(6) 0.0109(6) 0.0011(5) 0.0023(5) -0.0012(4)
    C4 0.0137(6) 0.0144(6) 0.0096(6) 0.0034(5) 0.0042(5) 0.0009(4)
    C5 0.0132(6) 0.0129(6) 0.0144(6) -0.0004(5) 0.0040(5) 0.0027(5)
    C6 0.0127(6) 0.0118(6) 0.0126(6) -0.0003(5) 0.0016(5) -0.0010(5)
    C7 0.0138(6) 0.0111(6) 0.0128(6) 0.0005(5) 0.0042(5) 0.0002(4)
    C8 0.0140(6) 0.0104(5) 0.0110(6) 0.0015(5) 0.0028(5) 0.0011(4)
    C9 0.0182(7) 0.0164(6) 0.0167(6) -0.0067(5) 0.0060(5) -0.0043(5)
    C10 0.0201(8) 0.0167(7) 0.0444(10) -0.0032(6) 0.0012(7) 0.0005(6)
loop_
    _geom_bond_atom_site_label_1
    _geom_bond_atom_site_label_2
    _geom_bond_site_symmetry_2
    _geom_bond_distance
    _geom_bond_publ_flag
    S1 C8 . 1.7092(13) ?
    O1 C2 . 1.3707(15) ?
    O1 H1O . 0.827(9) ?
    O2 C3 . 1.3669(15) ?
    O2 H2O . 0.838(9) ?
    O3 C4 . 1.3738(15) ?
    O3 H3O . 0.841(9) ?
    N1 C7 . 1.2819(16) ?
    N1 N2 . 1.3824(14) ?
    N2 C8 . 1.3523(16) ?
    N2 H2N . 0.866(9) ?
    N3 C8 . 1.3244(17) ?
    N3 C9 . 1.4639(16) ?
    N3 H3N . 0.853(9) ?
    C1 C2 . 1.3996(17) ?
    C1 C6 . 1.4007(17) ?
    C1 C7 . 1.4613(17) ?
    C2 C3 . 1.3944(17) ?
    C3 C4 . 1.3914(17) ?
    C4 C5 . 1.3923(17) ?
    C5 C6 . 1.3811(17) ?
    C5 H5 . 0.9500 ?
    C6 H6 . 0.9500 ?
    C7 H7 . 0.9500 ?
    C9 C10 . 1.511(2) ?
    C9 H9A . 0.9900 ?
    C9 H9B . 0.9900 ?
    C10 H10A . 0.9800 ?
    C10 H10B . 0.9800 ?
    C10 H10C . 0.9800 ?
loop_
    _geom_angle_atom_site_label_1
    _geom_angle_atom_site_label_2
    _geom_angle_atom_site_label_3
    _geom_angle_site_symmetry_1
    _geom_angle_site_symmetry_3
    _geom_angle
    _geom_angle_publ_flag
    C2 O1 H1O . . 109.3(15) ?
    C3 O2 H2O . . 109.6(15) ?
    C4 O3 H3O . . 107.5(15) ?
    C7 N1 N2 . . 115.99(11) ?
    C8 N2 N1 . . 118.43(11) ?
    C8 N2 H2N . . 118.7(11) ?
    N1 N2 H2N . . 122.0(11) ?
    C8 N3 C9 . . 125.59(11) ?
    C8 N3 H3N . . 116.0(12) ?
    C9 N3 H3N . . 117.8(12) ?
    C2 C1 C6 . . 118.47(11) ?
    C2 C1 C7 . . 120.84(11) ?
    C6 C1 C7 . . 120.66(11) ?
    O1 C2 C3 . . 120.30(11) ?
    O1 C2 C1 . . 119.11(11) ?
    C3 C2 C1 . . 120.59(11) ?
    O2 C3 C4 . . 122.81(11) ?
    O2 C3 C2 . . 117.46(11) ?
    C4 C3 C2 . . 119.72(11) ?
    O3 C4 C3 . . 116.43(11) ?
    O3 C4 C5 . . 123.27(11) ?
    C3 C4 C5 . . 120.30(12) ?
    C6 C5 C4 . . 119.63(12) ?
    C6 C5 H5 . . 120.2 ?
    C4 C5 H5 . . 120.2 ?
    C5 C6 C1 . . 121.26(11) ?
    C5 C6 H6 . . 119.4 ?
    C1 C6 H6 . . 119.4 ?
    N1 C7 C1 . . 119.47(11) ?
    N1 C7 H7 . . 120.3 ?
    C1 C7 H7 . . 120.3 ?
    N3 C8 N2 . . 116.93(11) ?
    N3 C8 S1 . . 123.94(10) ?
    N2 C8 S1 . . 119.13(10) ?
    N3 C9 C10 . . 111.14(11) ?
    N3 C9 H9A . . 109.4 ?
    C10 C9 H9A . . 109.4 ?
    N3 C9 H9B . . 109.4 ?
    C10 C9 H9B . . 109.4 ?
    H9A C9 H9B . . 108.0 ?
    C9 C10 H10A . . 109.5 ?
    C9 C10 H10B . . 109.5 ?
    H10A C10 H10B . . 109.5 ?
    C9 C10 H10C . . 109.5 ?
    H10A C10 H10C . . 109.5 ?
    H10B C10 H10C . . 109.5 ?
loop_
    _geom_torsion_atom_site_label_1
    _geom_torsion_atom_site_label_2
    _geom_torsion_atom_site_label_3
    _geom_torsion_atom_site_label_4
    _geom_torsion_site_symmetry_1
    _geom_torsion_site_symmetry_2
    _geom_torsion_site_symmetry_3
    _geom_torsion_site_symmetry_4
    _geom_torsion
    _geom_torsion_publ_flag
    C7 N1 N2 C8 . . . . -175.71(11) ?
    C6 C1 C2 O1 . . . . 179.53(11) ?
    C7 C1 C2 O1 . . . . -2.47(18) ?
    C6 C1 C2 C3 . . . . 0.05(18) ?
    C7 C1 C2 C3 . . . . 178.06(11) ?
    O1 C2 C3 O2 . . . . 0.95(18) ?
    C1 C2 C3 O2 . . . . -179.58(11) ?
    O1 C2 C3 C4 . . . . -178.31(11) ?
    C1 C2 C3 C4 . . . . 1.16(19) ?
    O2 C3 C4 O3 . . . . -0.96(18) ?
    C2 C3 C4 O3 . . . . 178.26(11) ?
    O2 C3 C4 C5 . . . . 179.58(12) ?
    C2 C3 C4 C5 . . . . -1.20(19) ?
    O3 C4 C5 C6 . . . . -179.39(12) ?
    C3 C4 C5 C6 . . . . 0.03(19) ?
    C4 C5 C6 C1 . . . . 1.21(19) ?
    C2 C1 C6 C5 . . . . -1.25(19) ?
    C7 C1 C6 C5 . . . . -179.26(12) ?
    N2 N1 C7 C1 . . . . 174.75(11) ?
    C2 C1 C7 N1 . . . . 167.00(12) ?
    C6 C1 C7 N1 . . . . -15.04(18) ?
    C9 N3 C8 N2 . . . . 173.77(12) ?
    C9 N3 C8 S1 . . . . -7.36(19) ?
    N1 N2 C8 N3 . . . . -8.18(17) ?
    N1 N2 C8 S1 . . . . 172.89(9) ?
    C8 N3 C9 C10 . . . . -97.70(16) ?
loop_
    _geom_hbond_atom_site_label_D
    _geom_hbond_atom_site_label_H
    _geom_hbond_atom_site_label_A
    _geom_hbond_site_symmetry_A
    _geom_hbond_distance_DH
    _geom_hbond_distance_HA
    _geom_hbond_distance_DA
    _geom_hbond_angle_DHA
    _geom_hbond_publ_flag
    O1 H1o O2 . 0.830(10)
                        2.26(2) 2.7170(10)
                                         115(2) yes
    O1 H1o S1 2_645 0.830(10)
                            2.550(10)
                                    3.2910(10)
                                             150(2) yes
    O2 H2o O3 . 0.840(10)
                        2.31(2) 2.7450(10)
                                         112(2) yes
    O2 H2o O1 4_565 0.840(10)
                            2.070(10)
                                    2.8320(10)
                                             151(2) yes
    O3 H3o S1 1_554 0.840(10)
                            2.360(10)
                                    3.1890(10)
                                             170(2) yes
    N2 H2N S1 3_666 0.87 2.62 3.4800(10)
                                       171.4 yes
