# Supplementary material for: 1-(2,3,4-Trihydroxy­benzyl­idene)-4-ethyl­thio­semicarbazide
Source: Acta Crystallogr Sect E Struct Rep Online. 2010 Apr 24;66(Pt 5):o1151. doi: 10.1107/S1600536810014078 (PMC2979131; doi:10.1107/S1600536810014078)
Supplement: Supplementary file 2 [file e-66-o1151-Isup2.hkl]

# 
# h,k,l, Fc-squared, Fo-squared, sigma(Fo-squared) and status flag 
# 
data_I
_shelx_title '  P21/c' 
_shelx_refln_list_code          4 
_shelx_F_calc_maximum      188.45 
_exptl_crystal_F_000       536.00 
_reflns_d_resolution_high  0.7698 
 
loop_ 
 _symmetry_equiv_pos_as_xyz 
 'x, y, z' 
 '-x, y+1/2, -z+1/2' 
 '-x, -y, -z' 
 'x, -y-1/2, z-1/2' 
 
_cell_length_a     7.5668 
_cell_length_b    14.6754 
_cell_length_c    10.8700 
_cell_angle_alpha  90.000 
_cell_angle_beta  104.711 
_cell_angle_gamma  90.000 
 
_shelx_F_squared_multiplier     1.000 
 
loop_ 
 _refln_index_h 
 _refln_index_k 
 _refln_index_l 
 _refln_F_squared_calc 
 _refln_F_squared_meas 
 _refln_F_squared_sigma 
 _refln_observed_status 
   1   0   0     5268.47     5200.37     71.42 o 
   2   0   0     6497.86     6790.59     86.23 o 
   3   0   0     4184.19     4308.19     63.78 o 
   4   0   0     5129.45     5295.56     73.98 o 
   5   0   0     1772.36     1713.68     24.70 o 
   6   0   0      239.78      245.66      9.30 o 
   7   0   0       90.55       93.12      6.69 o 
   8   0   0        0.52       -1.28      2.44 o 
   9   0   0      173.78      188.51     17.56 o 
   1   1   0      647.71      458.87     12.86 o 
   2   1   0     6317.11     6335.40     56.47 o 
   3   1   0      531.15      535.82      6.87 o 
   4   1   0     1470.01     1466.16     14.82 o 
   5   1   0        0.13        1.80      0.99 o 
   6   1   0        3.06        1.87      1.63 o 
   7   1   0        1.77        0.65      1.77 o 
   8   1   0        1.52        1.02      2.03 o 
   9   1   0      227.13      249.48     16.98 o 
   0   2   0     3389.88     3335.25     50.52 o 
   1   2   0       53.25       60.30      1.46 o 
   2   2   0    35513.91    34873.91    450.88 o 
   3   2   0     2186.02     2174.41     20.53 o 
   4   2   0      111.59      132.28      3.03 o 
   5   2   0      189.72      216.80      4.72 o 
   6   2   0      221.18      229.45      6.38 o 
   7   2   0       27.40       24.29      2.92 o 
   8   2   0        5.58       10.28      4.21 o 
   9   2   0       46.01       35.74      8.53 o 
   1   3   0       34.45       42.62      1.47 o 
   2   3   0      491.48      468.89     20.15 o 
   3   3   0       39.74       38.41      2.13 o 
   4   3   0      108.20      129.57      3.59 o 
   5   3   0      462.32      480.49      9.06 o 
   6   3   0      813.62      807.49     13.61 o 
   7   3   0       77.21       65.74      4.32 o 
   8   3   0        7.26        4.56      2.39 o 
   9   3   0      121.72      120.75     13.10 o 
   0   4   0      156.38      127.70      4.90 o 
   1   4   0      261.46      244.32      3.72 o 
   2   4   0     1263.20     1236.38     14.37 o 
   3   4   0     2780.83     2717.26     31.22 o 
   4   4   0     1070.52     1177.39     12.84 o 
   5   4   0      217.12      217.52      5.93 o 
   6   4   0      115.76      111.65      4.78 o 
   7   4   0      393.30      414.29      9.65 o 
   8   4   0       26.85       27.38      3.45 o 
   9   4   0      236.66      238.59     13.85 o 
   1   5   0        7.82       10.14      1.03 o 
   2   5   0       42.21       35.14      1.94 o 
   3   5   0        4.08        2.01      0.81 o 
   4   5   0       11.56       10.11      1.29 o 
   5   5   0        0.20       -0.22      1.12 o 
   6   5   0      169.95      172.23      4.85 o 
   7   5   0      131.85      137.84      5.79 o 
   8   5   0      433.34      442.03     10.79 o 
   9   5   0       59.21       70.70      9.64 o 
   0   6   0     2640.72     2521.33     33.82 o 
   1   6   0      746.05      754.96      8.64 o 
   2   6   0       25.56       17.22      1.29 o 
   3   6   0       46.97       41.60      1.93 o 
   4   6   0      280.45      274.76      5.02 o 
   5   6   0     2175.03     2164.96     24.91 o 
   6   6   0      109.47      108.47      5.26 o 
   7   6   0       45.90       40.15      3.68 o 
   8   6   0      322.82      323.44      9.25 o 
   9   6   0       12.46        7.83      8.05 o 
   1   7   0      947.16      945.74     10.62 o 
   2   7   0       68.84       97.18      2.85 o 
   3   7   0        4.98        6.14      1.08 o 
   4   7   0      552.53      580.41      9.27 o 
   5   7   0        4.91        5.87      2.15 o 
   6   7   0      113.58      118.81      6.05 o 
   7   7   0       78.30       69.47      4.71 o 
   8   7   0       69.08       59.97      5.36 o 
   0   8   0     1611.86     1589.06     23.41 o 
   1   8   0      206.79      203.06      3.89 o 
   2   8   0      498.72      487.37      6.90 o 
   3   8   0      140.05      146.87      3.55 o 
   4   8   0      463.83      442.03      6.87 o 
   5   8   0      643.67      611.48     12.45 o 
   6   8   0      624.06      635.08     10.76 o 
   7   8   0      134.96      135.33      8.04 o 
   8   8   0       38.91       38.71      4.60 o 
   1   9   0      982.12      999.80     11.74 o 
   2   9   0       54.53       73.23      8.95 o 
   3   9   0      285.93      294.76      5.88 o 
   4   9   0      213.18      223.04      4.82 o 
   5   9   0      696.82      706.95     11.21 o 
   6   9   0       46.14       48.62      4.47 o 
   7   9   0      102.54      100.95      8.05 o 
   8   9   0       22.13       23.11      3.88 o 
   0  10   0     4811.52     4624.37     88.81 o 
   1  10   0      339.89      332.13      6.32 o 
   2  10   0     2754.01     2680.13     27.01 o 
   3  10   0     1039.69      973.36     12.20 o 
   4  10   0     2374.11     2373.75     44.58 o 
   5  10   0     2118.30     2146.63     30.23 o 
   6  10   0        7.46        9.27      2.32 o 
   7  10   0      524.12      533.05     20.34 o 
   8  10   0       35.41       40.21      4.82 o 
   1  11   0       21.45       19.79      1.99 o 
   2  11   0      606.50      593.36      8.71 o 
   3  11   0     2051.42     2023.86     21.91 o 
   4  11   0      282.72      268.30      6.42 o 
   5  11   0      375.88      377.64     10.56 o 
   6  11   0        9.31       12.64      2.57 o 
   7  11   0       37.41       36.84      4.53 o 
   0  12   0     1907.07     1948.13     29.88 o 
   1  12   0      713.55      719.91     12.44 o 
   2  12   0     1941.86     1892.42     20.87 o 
   3  12   0      669.53      678.45     13.48 o 
   4  12   0       30.33       36.67      2.99 o 
   5  12   0       26.93       30.12      3.34 o 
   6  12   0       38.51       76.90     18.89 o 
   7  12   0      203.12      215.66     11.14 o 
   1  13   0        0.14        0.07      1.20 o 
   2  13   0      223.43      220.36      5.91 o 
   3  13   0        9.46        7.20      1.86 o 
   4  13   0      454.32      448.89      9.14 o 
   5  13   0      235.66      221.29      7.67 o 
   6  13   0      339.38      354.28      9.89 o 
   0  14   0      139.21      198.37     15.42 o 
   1  14   0      115.90      104.51      4.87 o 
   2  14   0        8.23        5.68      1.83 o 
   3  14   0       10.37       11.54      2.21 o 
   4  14   0        2.18        0.73      1.89 o 
   5  14   0       84.57       79.70      5.34 o 
   6  14   0       42.15       44.88      4.24 o 
   1  15   0       12.39       11.99      2.18 o 
   2  15   0        4.80        5.62      1.72 o 
   3  15   0       40.88       39.71      3.40 o 
   4  15   0      132.65      133.53      6.17 o 
   5  15   0       16.83       19.40      3.20 o 
   0  16   0      389.27      415.22     14.96 o 
   1  16   0      213.15      199.94      7.21 o 
   2  16   0        7.25       11.95      3.33 o 
   3  16   0       19.88       21.04      2.75 o 
   4  16   0       20.35       23.11      3.27 o 
   5  16   0      207.49      238.95      8.39 o 
   1  17   0      196.53      214.80      7.76 o 
   2  17   0        8.81       11.22      2.75 o 
   3  17   0       40.24       35.95      4.03 o 
   4  17   0      287.50      292.54      9.33 o 
   0  18   0      238.69      249.38     12.28 o 
   1  18   0       28.96       35.01      4.09 o 
   2  18   0        5.46        7.46      2.73 o 
   3  18   0        2.05        2.90      2.36 o 
  -9   1   1        0.75       -1.83      4.73 o 
  -8   1   1      711.26      726.56     18.08 o 
  -7   1   1      557.37      567.35     11.16 o 
  -6   1   1       72.71       63.71      3.40 o 
  -5   1   1     2241.85     2343.62     22.97 o 
  -4   1   1      452.93      527.14      6.58 o 
  -3   1   1     2408.97     2263.61     22.93 o 
  -2   1   1      502.97      498.64      5.40 o 
  -1   1   1      421.19      391.68      4.39 o 
   0   1   1      202.19      224.28      2.66 o 
   1   1   1     1911.74     1982.45     18.00 o 
   2   1   1      225.96      224.00      3.83 o 
   3   1   1        0.57        3.92      3.32 o 
   4   1   1      222.40      203.51      5.08 o 
   5   1   1      412.11      411.01      8.38 o 
   6   1   1      165.86      173.56      5.74 o 
   7   1   1      419.82      418.74      9.85 o 
   8   1   1        2.76        0.44      2.07 o 
   9   1   1      191.03      179.55      8.98 o 
  -9   2   1      178.49      183.84     17.47 o 
  -8   2   1        9.11        4.62      2.94 o 
  -7   2   1       10.29        9.01      2.12 o 
  -6   2   1       18.20       26.52      2.56 o 
  -5   2   1        7.43        6.29      1.29 o 
  -4   2   1      236.76      242.81      5.78 o 
  -3   2   1       68.06       70.61      2.00 o 
  -2   2   1     1424.31     1447.08     15.24 o 
  -1   2   1     8699.80     8688.71     87.85 o 
   0   2   1      789.47      759.61      8.00 o 
   1   2   1    10784.47    10516.84    226.03 o 
   2   2   1     2934.94     3084.66     28.09 o 
   3   2   1      118.02      109.23      2.76 o 
   4   2   1      778.64      773.30     10.13 o 
   5   2   1       57.28       59.69      3.40 o 
   6   2   1      680.97      681.83     12.43 o 
   7   2   1       41.98       40.21      4.33 o 
   8   2   1       60.49       57.60      4.61 o 
   9   2   1      241.54      241.90      8.64 o 
  -9   3   1      105.46       95.60     16.78 o 
  -8   3   1       73.79       77.17      6.11 o 
  -7   3   1       24.57       18.60      2.72 o 
  -6   3   1       61.71       65.41      5.88 o 
  -5   3   1       27.08       28.96      2.43 o 
  -4   3   1        0.01        0.21      0.56 o 
  -3   3   1      214.41      175.84     32.69 o 
  -2   3   1      228.93      207.83      5.32 o 
  -1   3   1        0.96        1.60      0.72 o 
   0   3   1        1.26        2.35      0.71 o 
   1   3   1    15298.42    15208.74    137.65 o 
   2   3   1     5457.88     5597.54     54.86 o 
   3   3   1      201.62      222.81      3.43 o 
   4   3   1     1582.69     1575.28     18.07 o 
   5   3   1      106.28       96.09      3.30 o 
   6   3   1      177.20      172.12      5.79 o 
   7   3   1        2.38       -0.82      1.78 o 
   8   3   1      233.34      244.80      8.02 o 
   9   3   1      230.78      222.10      8.27 o 
  -9   4   1       26.09       27.10      6.84 o 
  -8   4   1        1.59        2.74      2.31 o 
  -7   4   1      233.37      222.96     10.44 o 
  -6   4   1       17.76       15.17      1.78 o 
  -5   4   1      108.75       99.41      3.75 o 
  -4   4   1      299.01      279.01      6.54 o 
  -3   4   1      134.74      125.83      3.05 o 
  -2   4   1      173.71      154.56      2.82 o 
  -1   4   1      699.25      729.08     19.02 o 
   0   4   1      262.89      249.15      3.76 o 
   1   4   1    10420.50    10636.04     96.82 o 
   2   4   1       28.58       31.01      1.62 o 
   3   4   1     1987.00     2066.47     20.10 o 
   4   4   1     2731.47     2756.74     26.46 o 
   5   4   1       86.51       83.13      3.23 o 
   6   4   1      101.81      103.52      4.82 o 
   7   4   1       87.49       87.78      5.14 o 
   8   4   1       28.71       28.04      3.63 o 
   9   4   1        2.75        2.17      2.63 o 
  -9   5   1       55.48       59.04      8.73 o 
  -8   5   1      751.28      738.47     23.01 o 
  -7   5   1       16.67       13.17      2.41 o 
  -6   5   1      130.66      145.60      8.49 o 
  -5   5   1     1489.89     1440.80     19.14 o 
  -4   5   1       16.13       14.80      1.36 o 
  -3   5   1     1660.56     1549.95     15.86 o 
  -2   5   1       15.65       19.43      1.41 o 
  -1   5   1     3529.67     3447.89     39.27 o 
   0   5   1     6920.71     6930.78     61.91 o 
   1   5   1     2209.33     2258.70     21.33 o 
   2   5   1     2945.21     2989.63     27.94 o 
   4   5   1     4068.85     4100.02     38.28 o 
   5   5   1       81.32       64.33      3.18 o 
   6   5   1     3428.79     3441.41     50.61 o 
   7   5   1      102.07       94.87      5.23 o 
   8   5   1      626.13      619.34     13.42 o 
  -9   6   1        8.03        4.22      5.28 o 
  -8   6   1       86.93       91.68     12.87 o 
  -7   6   1       27.11       30.78      3.95 o 
  -6   6   1        5.28        3.89      2.22 o 
  -5   6   1      101.88      106.71      5.62 o 
  -4   6   1      824.15      834.89     10.15 o 
  -3   6   1      142.76      165.08      3.83 o 
  -2   6   1      261.03      277.45      5.47 o 
  -1   6   1        6.19        6.55      1.78 o 
   0   6   1      631.40      707.38      8.14 o 
   1   6   1      432.42      393.70      5.28 o 
   2   6   1       55.58       50.46      1.92 o 
   3   6   1     1379.58     1469.35     15.38 o 
   4   6   1      359.26      314.38      5.20 o 
   5   6   1        1.47        1.92      1.40 o 
   6   6   1       84.64       84.72      5.06 o 
   7   6   1       14.53       19.85      2.93 o 
   8   6   1      405.55      412.58     12.19 o 
  -8   7   1       19.31       24.92      4.09 o 
  -7   7   1       57.70       45.66      7.28 o 
  -6   7   1       27.70       25.54      2.48 o 
  -5   7   1       81.92       95.42      7.44 o 
  -4   7   1       58.24       51.99      2.75 o 
  -3   7   1      370.65      416.92     14.17 o 
  -2   7   1     1272.03     1280.71     29.72 o 
  -1   7   1       20.41       11.78      1.12 o 
   0   7   1       16.92       12.18      1.52 o 
   1   7   1     1140.99     1140.49     13.45 o 
   2   7   1     1030.83      913.38     10.46 o 
   3   7   1      127.18      117.26      3.24 o 
   4   7   1      727.01      733.02      9.47 o 
   5   7   1     2601.06     2710.79     36.09 o 
   6   7   1     2124.63     2162.43     29.40 o 
   7   7   1      274.22      286.50      9.50 o 
   8   7   1      480.48      472.82     13.25 o 
  -8   8   1        0.76       -1.99      2.53 o 
  -7   8   1       93.83       96.60      5.05 o 
  -6   8   1      660.54      635.11     13.85 o 
  -5   8   1        6.82        4.21      1.84 o 
  -4   8   1      225.12      205.42      7.01 o 
  -3   8   1       59.28       63.12      2.57 o 
  -2   8   1      160.78      134.88      3.29 o 
  -1   8   1      265.95      215.12      4.51 o 
   0   8   1       83.89       87.42      2.50 o 
   1   8   1      442.24      405.54      5.93 o 
   2   8   1       22.72       14.06      1.34 o 
   3   8   1     1146.70     1097.78     15.49 o 
   4   8   1      999.61      998.86     13.27 o 
   5   8   1        3.58        1.96      1.26 o 
   6   8   1     1355.25     1356.52     21.55 o 
   7   8   1      329.30      300.98      9.94 o 
   8   8   1       18.56       22.35      4.05 o 
  -8   9   1       67.13       62.63      7.13 o 
  -7   9   1      122.15      125.75      5.66 o 
  -6   9   1       15.72       25.78      3.45 o 
  -5   9   1      393.70      392.76      7.70 o 
  -4   9   1      755.31      748.42     11.10 o 
  -3   9   1     2444.06     2437.00     24.83 o 
  -2   9   1      232.56      231.10      4.57 o 
  -1   9   1      465.06      454.88     12.80 o 
   0   9   1      277.77      272.04      5.28 o 
   1   9   1      139.49      133.91      3.30 o 
   2   9   1      845.77      862.14     19.34 o 
   3   9   1      754.04      822.27     23.43 o 
   4   9   1      348.87      335.16      6.44 o 
   5   9   1       19.95       18.72      2.53 o 
   6   9   1       92.38      100.34      4.95 o 
   7   9   1      701.15      670.46     15.86 o 
   8   9   1       59.10       60.40      5.74 o 
  -8  10   1        5.58       11.06      4.29 o 
  -7  10   1        0.01       -1.46      2.23 o 
  -6  10   1       50.32       46.06      3.76 o 
  -5  10   1      190.01      186.15      8.82 o 
  -4  10   1      162.03      158.52      4.28 o 
  -3  10   1        1.51        5.28      2.90 o 
  -2  10   1      488.73      483.24      9.24 o 
  -1  10   1       23.20       20.57      1.71 o 
   0  10   1      378.25      405.82      6.43 o 
   1  10   1      651.33      683.05     11.72 o 
   2  10   1       65.96       74.39      4.69 o 
   3  10   1       62.58       71.28      3.88 o 
   4  10   1      108.96      102.53      4.43 o 
   5  10   1        0.12       -0.65      1.53 o 
   6  10   1        0.21        0.03      1.30 o 
   7  10   1        4.83        2.46      2.65 o 
  -7  11   1      243.61      273.79     20.00 o 
  -6  11   1      131.50      127.10      6.35 o 
  -5  11   1      230.44      234.44      6.19 o 
  -4  11   1       50.06       52.55      3.34 o 
  -3  11   1      710.43      711.38     10.06 o 
  -2  11   1       32.86       27.18      2.32 o 
  -1  11   1      201.13      191.28      4.40 o 
   0  11   1     1984.12     1960.16     28.87 o 
   1  11   1        0.57        0.82      1.04 o 
   2  11   1        0.91        1.77      1.17 o 
   3  11   1        0.83        0.43      1.33 o 
   4  11   1      697.91      672.55     12.61 o 
   5  11   1      495.68      506.82     15.60 o 
   6  11   1        0.85       -0.05      1.85 o 
   7  11   1       88.80       84.50      6.57 o 
  -7  12   1      141.40      147.61      6.56 o 
  -6  12   1      209.53      211.27     10.35 o 
  -5  12   1       53.74       53.91      4.17 o 
  -4  12   1      663.55      660.14     10.08 o 
  -3  12   1      642.24      644.96     10.39 o 
  -2  12   1      237.85      241.01      7.43 o 
  -1  12   1       20.63       21.43      2.12 o 
   0  12   1       22.01       29.51      2.38 o 
   1  12   1      615.88      601.81      8.93 o 
   2  12   1       10.40        6.65      2.18 o 
   3  12   1      125.01      128.10      4.56 o 
   4  12   1      301.21      280.95      9.07 o 
   5  12   1       93.74       88.33      5.97 o 
   6  12   1      111.10      120.96      6.22 o 
   7  12   1       80.88       81.02      6.58 o 
  -7  13   1        6.35        5.61      2.55 o 
  -6  13   1        1.19        1.94      2.10 o 
  -5  13   1       18.95       14.89      2.77 o 
  -4  13   1      207.48      208.38      6.05 o 
  -3  13   1     1036.88     1044.83     13.80 o 
  -2  13   1      585.14      594.91     11.40 o 
  -1  13   1      295.46      283.63      5.92 o 
   0  13   1     1103.33     1039.33     24.96 o 
   1  13   1      137.08      144.51      4.80 o 
   2  13   1      176.19      158.54      5.11 o 
   3  13   1      148.63      152.92      5.15 o 
   4  13   1       47.23       43.28      3.88 o 
   5  13   1        0.01        1.13      1.90 o 
   6  13   1       20.64       23.43      3.71 o 
  -6  14   1      101.33      104.34      6.21 o 
  -5  14   1        8.24       10.29      2.66 o 
  -4  14   1      145.82      171.34     13.94 o 
  -3  14   1       88.09       87.71      4.44 o 
  -2  14   1      870.77      858.67     12.15 o 
  -1  14   1     1993.27     1959.77     22.09 o 
   0  14   1       10.63       11.74      2.07 o 
   1  14   1      526.85      516.76      9.82 o 
   2  14   1      132.20      133.86      4.88 o 
   3  14   1      430.46      430.30      9.12 o 
   4  14   1        2.90        0.12      1.82 o 
   5  14   1      383.88      385.58     10.33 o 
   6  14   1       21.01       23.44      3.48 o 
  -6  15   1      107.51      120.24      6.92 o 
  -5  15   1      644.96      689.18     14.51 o 
  -4  15   1      142.15      139.75      5.41 o 
  -3  15   1      490.23      489.26     11.35 o 
  -2  15   1       15.87       22.19      2.83 o 
  -1  15   1     1625.39     1628.02     24.50 o 
   0  15   1       13.34       13.61      2.26 o 
   1  15   1     1018.92     1021.73     15.64 o 
   2  15   1     1512.10     1529.67     20.99 o 
   3  15   1        3.73        5.00      2.02 o 
   4  15   1      180.43      189.27      7.20 o 
   5  15   1      129.53      130.04      6.56 o 
  -5  16   1       25.86       25.91      3.53 o 
  -4  16   1        7.44        5.98      2.42 o 
  -3  16   1      157.54      170.11      6.79 o 
  -2  16   1        2.37        1.64      1.97 o 
  -1  16   1       35.17       36.12      3.74 o 
   0  16   1      200.99      210.33      7.37 o 
   1  16   1      446.01      460.08     11.23 o 
   2  16   1       27.23       28.48      3.45 o 
   3  16   1      282.14      281.48      7.74 o 
   4  16   1       16.88       21.86      3.36 o 
  -4  17   1       34.16       39.59      4.94 o 
  -3  17   1      211.84      218.76      7.89 o 
  -2  17   1        6.12        5.60      2.36 o 
  -1  17   1      329.65      340.25      9.81 o 
   0  17   1        2.91        6.14      2.40 o 
   1  17   1      228.26      230.51      8.03 o 
   2  17   1      109.03      112.81      5.81 o 
   3  17   1       27.34       30.24      3.28 o 
   4  17   1      474.61      514.02     12.92 o 
  -3  18   1       22.28       30.52      3.88 o 
  -2  18   1      118.59      115.30      6.99 o 
  -1  18   1        1.35        1.85      2.32 o 
   0  18   1       36.30       33.47      3.94 o 
   1  18   1        5.22        5.44      2.49 o 
   2  18   1      140.58      159.81      7.07 o 
   0  19   1        1.89       -0.29      2.20 o 
  -9   0   2        0.03       -0.44      6.38 o 
  -8   0   2      285.81      292.55     19.57 o 
  -7   0   2      367.00      377.58     11.87 o 
  -6   0   2     1494.68     1486.30     22.68 o 
  -5   0   2      356.26      445.92      8.78 o 
  -4   0   2      193.36      169.09      4.38 o 
  -3   0   2     2459.96     2542.25     33.16 o 
  -2   0   2     5598.36     5740.83     72.09 o 
  -1   0   2     3139.87     2808.69     35.77 o 
   0   0   2     5585.52     5382.17     68.82 o 
   1   0   2      636.93      615.74      9.01 o 
   2   0   2       69.40       74.62     11.92 o 
   3   0   2     1986.92     1868.71     25.41 o 
   4   0   2      965.70      974.11     20.30 o 
   5   0   2       24.73       21.90      4.41 o 
   6   0   2      380.59      395.08     12.85 o 
   7   0   2       31.14       33.01      9.98 o 
   8   0   2      161.69      166.19      9.98 o 
   9   0   2       85.36       83.74      8.40 o 
  -9   1   2       87.22       73.66      9.37 o 
  -8   1   2       21.93       18.59      5.31 o 
  -7   1   2      535.32      528.84     10.32 o 
  -6   1   2      288.03      307.43      5.28 o 
  -5   1   2      475.22      513.06      6.87 o 
  -4   1   2       46.87       54.66      2.09 o 
  -3   1   2        0.03       -0.01      0.48 o 
  -2   1   2      927.01      940.57      9.24 o 
  -1   1   2       24.63       23.63      1.28 o 
   0   1   2       62.22       50.72      1.16 o 
   1   1   2     7574.93     7713.58     78.10 o 
   2   1   2      374.66      418.54      4.96 o 
   3   1   2      398.39      400.89      5.97 o 
   4   1   2       79.99       97.47      2.71 o 
   5   1   2      237.74      236.18      6.31 o 
   6   1   2      161.28      143.09      5.42 o 
   7   1   2      336.43      332.25      8.92 o 
   8   1   2        1.67       -0.61      2.02 o 
   9   1   2       11.93       13.93      3.32 o 
  -9   2   2       93.03       85.35      9.77 o 
  -8   2   2      300.46      294.95     13.81 o 
  -7   2   2       12.37       12.66      2.19 o 
  -6   2   2       51.31       74.79      3.04 o 
  -5   2   2       34.82       49.57      2.05 o 
  -4   2   2      366.39      356.28      5.07 o 
  -3   2   2     1964.30     2123.46     20.12 o 
  -2   2   2      140.28      133.58      2.60 o 
  -1   2   2       81.89      102.15      9.08 o 
   0   2   2      613.67      618.29      6.39 o 
   1   2   2      194.29      205.61      4.41 o 
   2   2   2     1777.69     1863.86     17.70 o 
   3   2   2      128.33      143.43      3.33 o 
   4   2   2        1.72        1.77      1.21 o 
   5   2   2       48.31       42.78      3.19 o 
   6   2   2       93.87       94.06      4.70 o 
   7   2   2        3.12        0.56      1.99 o 
   8   2   2        7.80        5.95      2.60 o 
   9   2   2      315.05      327.48     10.15 o 
  -9   3   2      515.50      498.99     19.60 o 
  -8   3   2        2.20        0.49      3.97 o 
  -7   3   2      206.75      201.23      6.06 o 
  -6   3   2       38.11       49.12      2.83 o 
  -5   3   2      131.80      113.01      3.12 o 
  -4   3   2     2696.81     2818.98     26.81 o 
  -3   3   2      860.22      927.09     10.85 o 
  -2   3   2      304.20      294.27      4.01 o 
  -1   3   2     3331.04     3309.51     36.80 o 
   0   3   2       67.91       88.38      1.68 o 
   1   3   2     2623.61     2533.48     23.28 o 
   2   3   2      442.99      433.45      6.15 o 
   3   3   2     2466.21     2453.84     26.04 o 
   4   3   2        0.43       -0.16      0.90 o 
   5   3   2      647.95      632.83     11.44 o 
   6   3   2       70.23       67.07      4.31 o 
   7   3   2      777.57      803.39     20.05 o 
   8   3   2      232.17      251.29      8.39 o 
  -9   4   2       45.21       36.53      7.16 o 
  -8   4   2      373.84      399.78     16.26 o 
  -7   4   2       15.41       14.36      2.36 o 
  -6   4   2      200.19      208.85      5.13 o 
  -5   4   2      293.66      305.35      5.21 o 
  -4   4   2     1475.57     1581.84     17.85 o 
  -3   4   2     2948.74     3160.19     29.47 o 
  -2   4   2     1076.04     1076.25     11.21 o 
  -1   4   2     5725.75     5658.46     50.54 o 
   0   4   2      169.89      187.51      2.80 o 
   1   4   2     2688.45     2661.52     24.63 o 
   2   4   2      402.26      372.11      5.40 o 
   3   4   2      932.09     1006.88     17.94 o 
   4   4   2       18.88       15.31      1.66 o 
   5   4   2      118.12      122.02      3.88 o 
   6   4   2      673.22      670.20     12.66 o 
   7   4   2      564.75      595.56     12.55 o 
   8   4   2        0.45       -2.92      1.95 o 
  -9   5   2        8.84        6.54      5.57 o 
  -8   5   2        2.37       -2.64      3.61 o 
  -7   5   2      126.09      123.45      5.03 o 
  -6   5   2       18.02       21.15      2.92 o 
  -5   5   2        1.56        1.17      1.82 o 
  -4   5   2        7.07       12.05      1.26 o 
  -3   5   2        6.26       12.68      1.52 o 
  -2   5   2      462.42      492.01      7.05 o 
  -1   5   2     1068.20     1066.32     11.22 o 
   0   5   2      286.02      295.58      4.06 o 
   1   5   2       55.64       41.86      1.61 o 
   2   5   2      127.25      112.63      2.54 o 
   3   5   2      907.50     1029.72     11.39 o 
   4   5   2      859.12      861.07     12.51 o 
   5   5   2      287.04      296.67      7.67 o 
   6   5   2      115.46      108.57      5.08 o 
   7   5   2      122.32      123.66      6.51 o 
   8   5   2       82.62       72.20      5.94 o 
  -9   6   2       12.67       12.17      5.44 o 
  -8   6   2      294.77      296.69     18.48 o 
  -7   6   2       41.42       40.37      3.48 o 
  -6   6   2      340.72      351.91      7.18 o 
  -5   6   2       99.75      101.50      3.56 o 
  -4   6   2      548.26      546.57     10.87 o 
  -3   6   2     1010.87      956.78     12.27 o 
  -2   6   2      727.52      765.93      9.89 o 
  -1   6   2     3274.37     3339.07     41.33 o 
   0   6   2       66.78       80.29      2.21 o 
   1   6   2     5237.11     5438.77     49.18 o 
   2   6   2     4833.51     5077.97     50.71 o 
   3   6   2      524.89      523.40      7.05 o 
   4   6   2      902.49      889.50     13.87 o 
   5   6   2      862.12      856.51     12.43 o 
   6   6   2       44.86       46.03      3.80 o 
   7   6   2        6.94        7.83      2.71 o 
   8   6   2       18.16       18.18      3.57 o 
  -9   7   2      105.13       93.53     23.78 o 
  -8   7   2        0.00        0.49      4.10 o 
  -7   7   2      712.99      715.02     23.73 o 
  -6   7   2       12.46       16.09      2.77 o 
  -5   7   2        0.07        0.60      1.19 o 
  -4   7   2      611.07      612.53     12.92 o 
  -3   7   2      162.48      152.74      3.57 o 
  -2   7   2      681.64      625.93     19.30 o 
  -1   7   2      507.48      564.27      7.74 o 
   0   7   2        3.64        0.87      0.69 o 
   1   7   2     3468.38     3660.97     51.12 o 
   2   7   2       93.03       94.35      2.54 o 
   3   7   2      369.85      379.83      5.88 o 
   4   7   2        8.62        7.27      1.35 o 
   5   7   2     1860.24     1847.68     28.90 o 
   6   7   2      553.61      533.70     13.04 o 
   7   7   2      519.95      517.01     13.51 o 
   8   7   2      335.00      331.98     11.19 o 
  -8   8   2       74.33       71.67     14.10 o 
  -7   8   2       11.04       10.58      2.48 o 
  -6   8   2       27.39       28.04      2.55 o 
  -5   8   2       34.18       37.86      4.02 o 
  -4   8   2      153.11      136.74      3.75 o 
  -3   8   2       96.36       94.53      3.07 o 
  -2   8   2       26.66       25.36      1.76 o 
  -1   8   2      434.70      459.90      6.57 o 
   0   8   2      868.13      934.89     10.82 o 
   1   8   2      269.82      305.77      5.28 o 
   2   8   2       86.75       99.98      3.47 o 
   3   8   2      193.51      204.21      5.68 o 
   4   8   2      998.61     1028.10     15.94 o 
   5   8   2       20.58       21.98      2.95 o 
   6   8   2        5.17        5.13      2.37 o 
   7   8   2      312.49      291.19      9.95 o 
   8   8   2       62.83       55.39      5.53 o 
  -8   9   2        1.32        0.17      4.02 o 
  -7   9   2      177.99      175.10      9.42 o 
  -6   9   2        0.26       -1.51      1.01 o 
  -5   9   2      599.30      588.02      9.00 o 
  -4   9   2      137.90      129.22      4.89 o 
  -3   9   2        0.22        1.29      1.09 o 
  -2   9   2      529.76      498.41      7.36 o 
  -1   9   2      571.88      636.49      8.48 o 
   0   9   2        4.66       12.41      1.70 o 
   1   9   2      243.95      252.62      4.57 o 
   2   9   2      143.52      131.55      3.31 o 
   3   9   2     1038.44     1058.41     15.91 o 
   4   9   2       37.44       41.76      3.31 o 
   5   9   2      866.87      849.17     17.24 o 
   6   9   2        2.04        4.42      2.32 o 
   7   9   2     1047.42      989.05     20.76 o 
  -8  10   2      233.62      272.33     20.23 o 
  -7  10   2        4.34        6.49      6.45 o 
  -6  10   2      650.46      657.17     11.38 o 
  -5  10   2      147.33      138.63      4.19 o 
  -4  10   2       17.37       14.63      1.78 o 
  -3  10   2      175.50      162.92      5.78 o 
  -2  10   2     1344.08     1391.70     15.81 o 
  -1  10   2      128.85      114.09      3.25 o 
   0  10   2      245.35      219.70      4.46 o 
   1  10   2      378.90      373.67      9.75 o 
   2  10   2        6.01       11.55      4.17 o 
   3  10   2       89.78       92.28      3.74 o 
   4  10   2       59.38       58.14      3.96 o 
   5  10   2        1.22        3.21      1.85 o 
   6  10   2        0.56        1.91      2.16 o 
   7  10   2       64.74       53.69      6.05 o 
  -8  11   2       75.34       83.82     13.63 o 
  -7  11   2       25.74       28.72      4.79 o 
  -6  11   2        3.58        2.85      1.93 o 
  -5  11   2       20.27       18.53      2.48 o 
  -4  11   2      568.33      564.46      9.85 o 
  -3  11   2       16.54       20.75      2.83 o 
  -2  11   2      685.11      689.64      9.72 o 
  -1  11   2       45.07       41.18      2.35 o 
   0  11   2       35.96       35.90      2.61 o 
   1  11   2       83.61       75.32      3.55 o 
   2  11   2      344.12      341.68      7.17 o 
   3  11   2        5.22        7.74      1.70 o 
   4  11   2       94.21       82.60      4.80 o 
   5  11   2       10.99       12.78      2.52 o 
   6  11   2      353.49      354.38     11.59 o 
   7  11   2        0.24        0.94      2.51 o 
  -7  12   2       10.21       14.69      3.85 o 
  -6  12   2       11.93       17.70      2.80 o 
  -5  12   2       23.58       23.38      2.65 o 
  -4  12   2      372.56      351.84      6.98 o 
  -3  12   2       60.63       58.98      3.86 o 
  -2  12   2      842.59      781.96     15.72 o 
  -1  12   2        1.30        6.30      2.32 o 
   0  12   2       16.97       16.18      2.06 o 
   1  12   2        3.89        3.77      1.50 o 
   2  12   2      177.83      173.08      5.17 o 
   3  12   2       40.16       40.19      3.90 o 
   4  12   2      129.81      134.25     15.71 o 
   5  12   2       32.36       32.95      4.30 o 
   6  12   2       62.57       67.41      5.84 o 
  -7  13   2       63.54       64.41      5.97 o 
  -6  13   2      541.84      561.69     12.47 o 
  -5  13   2       27.07       23.28      3.10 o 
  -4  13   2      433.10      434.22     10.56 o 
  -3  13   2       21.78       21.00      2.20 o 
  -2  13   2      912.80      914.74     15.61 o 
  -1  13   2        0.03        0.94      1.41 o 
   0  13   2     1839.92     1819.96     22.83 o 
   1  13   2      466.16      455.65      8.95 o 
   2  13   2       48.66       49.21      3.36 o 
   3  13   2      368.20      361.17      9.04 o 
   4  13   2       12.31        8.13      3.33 o 
   5  13   2      249.43      264.43      9.53 o 
   6  13   2      268.98      302.13      9.16 o 
  -6  14   2       98.11      133.73      6.36 o 
  -5  14   2      166.80      164.85      6.51 o 
  -4  14   2      335.16      337.60      7.98 o 
  -3  14   2      779.45      795.97     11.78 o 
  -2  14   2        0.02       -1.97      1.31 o 
  -1  14   2        8.43        6.51      1.77 o 
   0  14   2      235.08      217.33      6.13 o 
   1  14   2      649.80      623.98     11.16 o 
   2  14   2       12.66        7.44      3.32 o 
   3  14   2       49.71       46.56      3.54 o 
   4  14   2        0.36       -2.33      1.63 o 
   5  14   2       45.47       51.54      4.45 o 
  -6  15   2      124.33      131.22      6.37 o 
  -5  15   2        0.06       -0.13      1.93 o 
  -4  15   2      112.30      119.24      5.29 o 
  -3  15   2        8.20        8.31      2.86 o 
  -2  15   2       74.18       72.09      4.22 o 
  -1  15   2       11.37        9.90      2.11 o 
   0  15   2      137.37      137.57      5.09 o 
   1  15   2       41.15       35.26      3.21 o 
   2  15   2      453.94      456.00      9.68 o 
   3  15   2       98.14       91.59      5.69 o 
   4  15   2       12.95       16.35      3.05 o 
   5  15   2        2.47       -0.36      2.55 o 
  -5  16   2      219.73      219.23      7.90 o 
  -4  16   2      150.83      160.75      6.76 o 
  -3  16   2      365.98      384.70     10.26 o 
  -2  16   2       21.77       23.41      3.32 o 
  -1  16   2      803.68      816.92     25.36 o 
   0  16   2      214.87      210.41      8.35 o 
   1  16   2       17.45       15.51      2.57 o 
   2  16   2        3.81        5.82      2.05 o 
   3  16   2      245.15      267.08     10.65 o 
   4  16   2       86.00       91.31      6.06 o 
  -4  17   2       96.21      109.34      7.34 o 
  -3  17   2      159.87      167.59      7.77 o 
  -2  17   2      231.32      223.09      7.99 o 
  -1  17   2        5.63        8.14      2.55 o 
   0  17   2      210.33      181.21      9.30 o 
   1  17   2      453.09      484.40     10.53 o 
   2  17   2      264.00      262.35      8.31 o 
   3  17   2      597.90      614.34     14.10 o 
  -3  18   2       12.70       13.16      3.06 o 
  -2  18   2       61.69       61.63      7.72 o 
  -1  18   2       18.93       22.50      3.53 o 
   0  18   2       35.69       33.58      3.97 o 
   1  18   2       44.47       55.39      4.90 o 
   2  18   2      165.93      176.86      6.57 o 
  -9   1   3       13.08       15.20      5.65 o 
  -8   1   3      353.56      363.31     29.75 o 
  -7   1   3       43.40       43.81      5.95 o 
  -6   1   3      380.83      382.70      7.29 o 
  -5   1   3       69.14       67.98      2.30 o 
  -4   1   3      422.42      377.61      5.10 o 
  -3   1   3      383.67      406.81      5.46 o 
  -2   1   3     1788.88     1846.99     19.19 o 
  -1   1   3       47.59       58.48      1.70 o 
   0   1   3      302.55      291.85      3.70 o 
   1   1   3     1027.38     1060.55     10.62 o 
   2   1   3       27.00       27.33      1.31 o 
   3   1   3      947.06      936.98     10.11 o 
   4   1   3      146.11      172.77      3.82 o 
   5   1   3      649.60      648.12     11.73 o 
   6   1   3        3.27        2.97      1.89 o 
   7   1   3      226.39      224.77      7.47 o 
   8   1   3      346.07      357.22     10.05 o 
  -9   2   3      291.16      283.15     14.71 o 
  -8   2   3      180.26      168.65     10.68 o 
  -7   2   3      447.98      440.18     15.66 o 
  -6   2   3      133.24      145.36      3.56 o 
  -5   2   3      746.58      739.93      8.97 o 
  -4   2   3      561.58      568.22      6.97 o 
  -3   2   3      383.03      412.83      5.86 o 
  -2   2   3     1176.95     1205.94     11.87 o 
  -1   2   3      579.98      575.32      6.27 o 
   0   2   3     1274.27     1441.21     43.43 o 
   2   2   3     1993.38     2051.19     19.63 o 
   3   2   3     1592.19     1643.15     20.33 o 
   4   2   3     1321.91     1355.58     16.25 o 
   5   2   3     1891.91     1948.65     26.18 o 
   6   2   3      126.80      118.57      6.30 o 
   7   2   3      937.09      941.50     18.58 o 
   8   2   3       51.37       49.02      4.63 o 
  -9   3   3      125.49      122.00     17.42 o 
  -8   3   3       55.78       54.28      7.38 o 
  -7   3   3        5.50       -0.67      3.06 o 
  -6   3   3        4.16        2.39      1.15 o 
  -5   3   3      197.82      194.88      3.89 o 
  -4   3   3       35.12       25.62      1.47 o 
  -3   3   3      132.79      135.40      2.71 o 
  -2   3   3      208.48      239.28      3.57 o 
  -1   3   3      342.85      379.17      4.73 o 
   0   3   3      353.51      351.20      4.43 o 
   1   3   3      181.22      178.66      2.90 o 
   2   3   3      738.75      800.87      8.91 o 
   3   3   3      944.33     1047.45     11.31 o 
   4   3   3      206.24      211.69      4.74 o 
   5   3   3      115.35      119.59      4.81 o 
   6   3   3        8.87        8.31      2.46 o 
   7   3   3      158.30      156.94      6.36 o 
   8   3   3      112.82      108.68      7.28 o 
  -9   4   3        7.13        5.59      4.68 o 
  -8   4   3       48.73       41.85      6.96 o 
  -7   4   3      780.45      747.96     16.42 o 
  -6   4   3       96.33      104.02      4.93 o 
  -5   4   3       88.69       81.30      2.71 o 
  -4   4   3      108.83      148.03      3.22 o 
  -3   4   3     1294.62     1370.45     14.22 o 
  -2   4   3      514.31      497.77      6.72 o 
  -1   4   3      184.31      204.04      3.66 o 
   0   4   3        0.09        1.31      0.72 o 
   1   4   3      449.08      485.55      7.76 o 
   2   4   3     2058.85     2147.47     24.63 o 
   3   4   3     1590.77     1707.58     17.34 o 
   4   4   3        0.83        3.88      1.31 o 
   5   4   3      507.18      519.49     10.36 o 
   6   4   3        2.09        0.28      1.86 o 
   7   4   3      553.17      554.70     13.95 o 
   8   4   3        1.94       -0.29      2.46 o 
  -9   5   3       31.25       27.73      6.39 o 
  -8   5   3      306.99      301.40     14.14 o 
  -7   5   3      653.14      657.39     22.34 o 
  -6   5   3     1060.30     1060.58     14.87 o 
  -5   5   3       12.91       25.48      1.89 o 
  -4   5   3       30.16       14.55      1.98 o 
  -3   5   3        5.46        3.92      0.95 o 
  -2   5   3      980.64      893.45     10.01 o 
  -1   5   3      288.62      240.65      3.91 o 
   0   5   3       68.84       87.70      2.56 o 
   1   5   3      873.14     1091.50     12.97 o 
   2   5   3     2100.60     2171.72     21.19 o 
   3   5   3      464.34      452.42      6.35 o 
   4   5   3      114.60      115.61      5.09 o 
   5   5   3      379.09      378.83      8.66 o 
   6   5   3      931.46      886.38     17.97 o 
   7   5   3       17.41       16.59      3.32 o 
   8   5   3      223.48      212.16      8.99 o 
  -9   6   3        6.06       11.28      5.40 o 
  -8   6   3       11.09       12.20      4.81 o 
  -7   6   3      297.34      313.52     17.64 o 
  -6   6   3       26.39       25.81      2.31 o 
  -5   6   3       26.20       23.38      2.30 o 
  -4   6   3      266.20      295.04      5.68 o 
  -3   6   3      659.01      708.90      9.49 o 
  -2   6   3     4590.27     4889.12     49.63 o 
  -1   6   3       55.17       68.05      2.19 o 
   0   6   3       19.28       23.75      1.68 o 
   1   6   3      227.62      198.03      4.22 o 
   2   6   3     2227.26     2205.92     23.89 o 
   3   6   3      139.31      131.30      4.14 o 
   4   6   3      143.83      158.27      4.65 o 
   5   6   3        0.34        0.71      1.65 o 
   6   6   3        6.40        7.68      2.51 o 
   7   6   3      208.21      208.19      8.42 o 
   8   6   3        0.47       -3.09      2.06 o 
  -9   7   3      226.79      242.54     14.00 o 
  -8   7   3      114.66      107.67      9.84 o 
  -7   7   3        3.41        4.33      3.34 o 
  -6   7   3        0.05       -1.88      1.26 o 
  -5   7   3      210.70      203.13      5.09 o 
  -4   7   3      657.27      627.16      8.69 o 
  -3   7   3      184.60      181.33      3.95 o 
  -2   7   3      696.19      804.99      9.79 o 
  -1   7   3       48.14       79.01      2.61 o 
   0   7   3     1068.48     1188.18     13.97 o 
   1   7   3        0.37        1.66      0.97 o 
   3   7   3      457.19      467.27      6.80 o 
   4   7   3      978.08      962.18     15.15 o 
   5   7   3       56.39       52.92      3.66 o 
   6   7   3      332.51      305.53      9.74 o 
   7   7   3      154.12      156.88      7.46 o 
   8   7   3      171.79      169.21      8.28 o 
  -8   8   3      318.54      304.54     14.49 o 
  -7   8   3      261.84      271.73     13.60 o 
  -6   8   3      133.71      120.63      5.75 o 
  -5   8   3     1262.91     1269.08     15.13 o 
  -4   8   3      722.16      714.94      9.76 o 
  -3   8   3      264.07      258.70      7.06 o 
  -2   8   3      536.56      543.40      7.62 o 
  -1   8   3      875.40      927.79     10.94 o 
   0   8   3     5922.61     6037.37     55.20 o 
   1   8   3      821.25      860.09     11.71 o 
   2   8   3      962.52      977.19     13.01 o 
   3   8   3      606.29      596.50      9.29 o 
   4   8   3      524.24      498.05     11.77 o 
   5   8   3      407.63      391.72      9.01 o 
   6   8   3       44.90       40.98      4.35 o 
   7   8   3      140.69      161.17      7.64 o 
  -8   9   3      525.75      573.61     24.74 o 
  -7   9   3       30.14       27.15      4.31 o 
  -6   9   3        1.49       -0.38      1.66 o 
  -5   9   3        0.00       -1.09      1.21 o 
  -4   9   3      546.87      535.31      9.23 o 
  -3   9   3      476.53      472.15      8.09 o 
  -2   9   3      255.79      240.35      4.77 o 
  -1   9   3        5.25        2.44      0.95 o 
   0   9   3     1158.10     1145.60     13.06 o 
   1   9   3      544.81      546.93      8.85 o 
   2   9   3      458.92      513.90      9.56 o 
   3   9   3     1103.25     1085.06     14.56 o 
   4   9   3        0.96        1.28      1.51 o 
   5   9   3      188.03      190.52      6.28 o 
   6   9   3        7.57       10.75      2.89 o 
   7   9   3      102.64       90.04      6.71 o 
  -8  10   3      224.31      231.39     12.85 o 
  -7  10   3      242.65      234.96     10.67 o 
  -6  10   3        0.43        5.10      1.97 o 
  -5  10   3      121.18      113.93      4.51 o 
  -4  10   3      196.58      190.83      4.79 o 
  -3  10   3      236.94      237.00      5.15 o 
  -2  10   3      366.39      362.70      6.29 o 
  -1  10   3        6.77       17.93      4.71 o 
   0  10   3        0.75        1.14      1.17 o 
   1  10   3      292.73      321.48      6.71 o 
   2  10   3      845.31      853.02     12.45 o 
   3  10   3      220.24      217.49      5.48 o 
   4  10   3       18.77       19.76      2.58 o 
   5  10   3      101.58      104.83      9.27 o 
   6  10   3        0.25       -0.72      2.09 o 
   7  10   3        0.04        1.66      2.51 o 
  -8  11   3       42.91       38.19     10.82 o 
  -7  11   3        0.72        2.42      3.98 o 
  -6  11   3      729.62      723.75     12.34 o 
  -5  11   3       42.78       40.20      3.05 o 
  -4  11   3       10.16       12.67      1.81 o 
  -3  11   3      177.40      181.53      4.65 o 
  -2  11   3      756.40      753.30     12.58 o 
  -1  11   3      288.80      278.08      5.45 o 
   0  11   3        4.97        5.76      1.51 o 
   1  11   3      516.47      503.36      9.05 o 
   2  11   3       14.79       10.19      2.08 o 
   3  11   3      412.09      432.18      8.41 o 
   4  11   3        6.21        2.20      1.78 o 
   5  11   3      279.51      266.57      8.14 o 
   6  11   3      256.64      247.44     11.71 o 
  -7  12   3      147.25      193.29     16.25 o 
  -6  12   3        6.20        5.43      1.97 o 
  -5  12   3       51.81       51.88      3.22 o 
  -4  12   3        5.27        5.53      1.62 o 
  -3  12   3      372.54      365.11      6.93 o 
  -2  12   3     1111.42     1116.45     14.07 o 
  -1  12   3       59.37       51.26      3.30 o 
   0  12   3        5.92        6.44      1.97 o 
   1  12   3       46.68       42.65      3.04 o 
   2  12   3      686.61      643.13     11.02 o 
   3  12   3      281.23      305.98      7.39 o 
   4  12   3        6.26       10.99      2.38 o 
   5  12   3       17.38       20.81      2.99 o 
   6  12   3        0.92       -0.12      2.27 o 
  -7  13   3       97.62      128.13     15.23 o 
  -6  13   3       77.38       78.56      8.59 o 
  -5  13   3       30.72       39.46      2.99 o 
  -4  13   3      140.16      136.65      4.92 o 
  -3  13   3      109.63      107.10      3.93 o 
  -2  13   3      245.92      235.65      6.26 o 
  -1  13   3       83.72       86.98      4.22 o 
   0  13   3       23.53       16.54      2.30 o 
   1  13   3        4.28        0.57      1.48 o 
   2  13   3        1.82        0.77      1.53 o 
   3  13   3        0.49        0.53      1.80 o 
   4  13   3       12.43        9.90      2.88 o 
   5  13   3       40.38       42.15      4.79 o 
   6  13   3        0.00        0.52      2.45 o 
  -6  14   3      123.66      133.67      7.51 o 
  -5  14   3      624.36      670.84     13.76 o 
  -4  14   3       37.34       45.09      3.47 o 
  -3  14   3      231.16      239.23      7.76 o 
  -2  14   3        2.13        3.51      1.71 o 
  -1  14   3      112.33      104.97      4.63 o 
   0  14   3      579.97      569.21     10.65 o 
   1  14   3        1.59       -0.66      1.55 o 
   2  14   3       42.35       43.44      4.42 o 
   3  14   3       47.68       44.65      4.13 o 
   4  14   3      116.38      112.95      7.64 o 
   5  14   3      436.64      474.20     13.62 o 
  -6  15   3        4.58        2.17      2.75 o 
  -5  15   3       10.52        6.73      2.78 o 
  -4  15   3      261.75      264.02      8.26 o 
  -3  15   3      116.54      106.72      5.94 o 
  -2  15   3       44.00       42.72      3.40 o 
  -1  15   3      711.85      675.21     12.12 o 
   0  15   3        4.49        7.62      3.30 o 
   1  15   3      128.20      120.45      5.11 o 
   2  15   3      121.29      130.42      5.32 o 
   3  15   3      238.92      223.26      7.80 o 
   4  15   3      162.36      167.16      7.03 o 
  -5  16   3        0.26       -0.20      2.34 o 
  -4  16   3      506.12      538.68     12.64 o 
  -3  16   3       51.81       62.05      4.88 o 
  -2  16   3       44.01       49.20      3.81 o 
  -1  16   3       61.09       61.67      4.18 o 
   0  16   3      154.30      157.59      5.77 o 
   1  16   3        8.20        8.12      2.65 o 
   2  16   3      173.25      157.93      5.88 o 
   3  16   3        0.00       -0.48      2.28 o 
   4  16   3       61.75       70.77      5.48 o 
  -4  17   3        6.54       11.52      2.87 o 
  -3  17   3       26.65       26.65      3.68 o 
  -2  17   3      100.47      100.36      6.15 o 
  -1  17   3       56.00       59.24      4.29 o 
   0  17   3        2.33        1.92      1.95 o 
   1  17   3      594.78      601.64     12.13 o 
   2  17   3      223.18      225.70      7.23 o 
   3  17   3        0.60        6.18      2.59 o 
  -2  18   3      866.52      936.95     18.45 o 
  -1  18   3        6.87        6.97      2.62 o 
   0  18   3      578.35      578.29     12.12 o 
   1  18   3       42.62       47.34      4.93 o 
  -9   0   4      139.82      119.67     15.20 o 
  -8   0   4       44.39       37.21      8.93 o 
  -7   0   4      752.83      716.62     18.26 o 
  -6   0   4     1552.88     1625.99     32.21 o 
  -5   0   4      541.87      579.30     11.60 o 
  -4   0   4      484.93      522.68      8.69 o 
  -3   0   4      328.10      320.23      8.68 o 
  -2   0   4     8786.33     9010.13    140.65 o 
  -1   0   4      781.06      795.80     11.78 o 
   0   0   4       38.02       42.50      1.96 o 
   1   0   4       19.73       10.90      1.50 o 
   2   0   4        4.83        9.63      1.38 o 
   3   0   4     2284.49     2308.52     31.73 o 
   4   0   4      994.04     1087.10     22.71 o 
   5   0   4      318.15      317.99     15.76 o 
   6   0   4     1511.68     1549.89     32.48 o 
   7   0   4      211.74      193.74     11.08 o 
   8   0   4     1007.88     1024.63     44.79 o 
  -9   1   4       10.02        7.12      5.05 o 
  -8   1   4       41.82       49.02      6.89 o 
  -7   1   4      124.07      124.31      6.20 o 
  -6   1   4       91.89       88.30      4.14 o 
  -5   1   4      244.61      249.65      4.11 o 
  -4   1   4      225.36      230.06      4.00 o 
  -3   1   4      334.27      316.89      6.12 o 
  -2   1   4     2899.92     3058.96     31.03 o 
  -1   1   4      491.44      467.98      5.48 o 
   0   1   4     1395.73     1484.46     14.49 o 
   1   1   4      696.54      680.15      9.79 o 
   2   1   4     2482.53     2497.66     23.74 o 
   3   1   4      902.60      878.77      9.96 o 
   4   1   4       30.10       22.13      2.40 o 
   5   1   4      277.61      251.49      6.85 o 
   6   1   4      236.68      233.78      7.16 o 
   7   1   4      518.05      506.43     11.57 o 
   8   1   4       83.65       89.95      6.49 o 
  -9   2   4       33.21       27.11      6.52 o 
  -8   2   4       19.29       17.24      5.11 o 
  -7   2   4       39.58       45.44      4.73 o 
  -6   2   4      339.18      342.35      7.80 o 
  -5   2   4      310.53      301.21      6.61 o 
  -4   2   4     1513.20     1565.75     15.81 o 
  -3   2   4      446.52      413.50      5.36 o 
  -2   2   4     1508.63     1527.01     14.89 o 
  -1   2   4      368.74      380.73      5.43 o 
   0   2   4     1600.71     1561.44     15.27 o 
   1   2   4      775.51      784.44     20.27 o 
   2   2   4      233.28      258.02      4.09 o 
   3   2   4      154.56      171.52      3.64 o 
   4   2   4      371.20      394.01      7.99 o 
   5   2   4       40.97       41.66      3.73 o 
   6   2   4      538.61      539.38     11.32 o 
   7   2   4       26.99       23.97      3.37 o 
   8   2   4      458.19      439.82     15.24 o 
  -9   3   4       50.38       48.44      7.79 o 
  -8   3   4      167.99      167.23     12.39 o 
  -7   3   4      440.36      451.80     16.55 o 
  -6   3   4      474.12      484.78      9.70 o 
  -5   3   4      272.06      255.72      4.45 o 
  -4   3   4        1.63        1.61      0.71 o 
  -3   3   4      439.42      383.18      7.32 o 
  -2   3   4      332.73      396.95      5.17 o 
  -1   3   4     4007.80     4194.22     38.03 o 
   0   3   4     3254.83     3329.74     30.72 o 
   1   3   4      339.26      364.20      5.17 o 
   2   3   4       54.33       32.57      1.64 o 
   3   3   4      140.54      145.65      3.07 o 
   4   3   4     1918.38     1895.39     22.29 o 
   5   3   4      306.91      291.25      7.50 o 
   6   3   4      191.19      186.97      6.49 o 
   7   3   4       83.66       93.23      6.55 o 
   8   3   4      169.96      168.21      9.29 o 
  -9   4   4      382.26      416.10     25.86 o 
  -8   4   4      742.64      701.59     22.25 o 
  -7   4   4      289.55      290.46     28.06 o 
  -6   4   4       94.75       91.46      5.48 o 
  -5   4   4     1514.28     1495.99     17.96 o 
  -4   4   4     2753.68     2808.96     27.13 o 
  -3   4   4      663.38      723.07      9.66 o 
  -2   4   4      156.46      174.29      3.70 o 
  -1   4   4      238.24      237.09      4.29 o 
   0   4   4     1106.05     1114.62     11.66 o 
   1   4   4      221.60      212.40      3.45 o 
   2   4   4       44.11       49.81      2.03 o 
   3   4   4      221.93      238.14      4.20 o 
   4   4   4        5.19        7.83      1.56 o 
   5   4   4       22.43       19.38      2.68 o 
   6   4   4       14.23       14.55      3.04 o 
   7   4   4        3.83       -1.64      2.03 o 
   8   4   4        0.91       -2.20      2.39 o 
  -9   5   4       87.78       86.23     11.75 o 
  -8   5   4       21.17       14.41      5.08 o 
  -7   5   4       30.68       38.98      4.36 o 
  -6   5   4      128.31      146.58      5.45 o 
  -5   5   4       10.93       12.53      1.98 o 
  -4   5   4      837.13      904.37     10.77 o 
  -3   5   4      204.91      207.32     11.46 o 
  -2   5   4        6.75        8.71      1.11 o 
  -1   5   4      257.46      277.82      4.71 o 
   0   5   4      586.97      654.35      8.99 o 
   1   5   4      445.35      473.71      7.27 o 
   2   5   4      302.41      330.06      4.95 o 
   3   5   4      194.87      194.60      3.86 o 
   4   5   4      120.48      129.88     12.43 o 
   5   5   4        9.57       12.03      2.59 o 
   6   5   4       35.97       42.49      8.58 o 
   7   5   4        7.27        6.40      2.68 o 
   8   5   4       18.77       16.50      5.05 o 
  -9   6   4      582.05      566.82     21.17 o 
  -8   6   4      280.39      258.30     13.37 o 
  -7   6   4     1446.91     1438.25     33.37 o 
  -6   6   4     2483.84     2413.92     32.36 o 
  -5   6   4       40.99       35.77      2.26 o 
  -4   6   4      816.19      791.20     10.06 o 
  -3   6   4      158.50      148.93      4.56 o 
  -2   6   4     2303.68     2344.93     23.14 o 
  -1   6   4     1196.46     1273.99     15.07 o 
   0   6   4      147.08      133.95      3.51 o 
   1   6   4       17.21       11.81      1.63 o 
   2   6   4       75.10      100.75      3.25 o 
   3   6   4      550.38      540.89     11.64 o 
   4   6   4       13.60       14.45      2.62 o 
   5   6   4      109.26      109.13      5.64 o 
   6   6   4      258.48      264.77      9.63 o 
   7   6   4        4.66        1.43      2.46 o 
  -9   7   4        9.90        9.08      5.11 o 
  -8   7   4       23.75       15.73      8.60 o 
  -7   7   4      319.31      346.92     11.08 o 
  -6   7   4       83.44       90.24     26.31 o 
  -5   7   4      201.52      202.09      5.44 o 
  -4   7   4      155.91      188.08      4.67 o 
  -3   7   4      602.27      558.07      7.85 o 
  -2   7   4      713.57      686.23     11.15 o 
  -1   7   4      542.45      520.30      7.08 o 
   0   7   4        5.78        2.01      1.03 o 
   1   7   4      387.46      390.19      6.82 o 
   2   7   4     1808.73     1742.38     23.84 o 
   3   7   4      215.50      211.04      5.03 o 
   4   7   4      401.02      417.17     10.08 o 
   5   7   4        9.81       11.14      2.67 o 
   6   7   4       77.86       89.82      8.36 o 
   7   7   4      255.03      264.88      9.85 o 
  -8   8   4      204.37      189.64     17.49 o 
  -7   8   4        3.29       -0.12      2.74 o 
  -6   8   4      307.84      292.96      7.10 o 
  -5   8   4        0.68        0.51      1.28 o 
  -4   8   4      407.95      365.38      6.43 o 
  -3   8   4      113.47      122.95      6.50 o 
  -2   8   4       49.49       53.03      2.52 o 
  -1   8   4      309.39      325.60      5.62 o 
   0   8   4       22.19       25.10      2.05 o 
   1   8   4      218.36      225.38      5.18 o 
   2   8   4      206.14      227.34      5.30 o 
   3   8   4      103.04       92.81      4.14 o 
   4   8   4      128.50      112.87      6.77 o 
   5   8   4        5.26        3.22      2.11 o 
   6   8   4      108.14       96.78      8.21 o 
   7   8   4        4.15        6.57      2.88 o 
  -8   9   4       56.28       66.87     12.54 o 
  -7   9   4       25.58       15.50      3.77 o 
  -6   9   4        5.29        6.11      2.19 o 
  -5   9   4      150.96      163.19      4.94 o 
  -4   9   4      118.65      101.53      3.48 o 
  -3   9   4      215.22      208.91      5.35 o 
  -2   9   4        3.75        4.62      1.22 o 
  -1   9   4      301.45      260.15      4.85 o 
   0   9   4       52.57       41.80      2.70 o 
   1   9   4        3.14        5.81      1.48 o 
   2   9   4        0.14        0.17      1.18 o 
   3   9   4       14.78        9.70      2.07 o 
   4   9   4      188.03      192.43      6.28 o 
   5   9   4      125.14      125.02      5.45 o 
   6   9   4       33.87       34.40      4.36 o 
   7   9   4      244.69      246.24      9.85 o 
  -8  10   4       45.90       39.22      6.71 o 
  -7  10   4      183.47      172.56      8.26 o 
  -6  10   4      143.62      129.96      6.58 o 
  -5  10   4      489.27      508.76      8.58 o 
  -4  10   4      151.44      140.12      4.50 o 
  -3  10   4      145.72      137.18      3.98 o 
  -2  10   4      834.55      827.52     12.53 o 
  -1  10   4       71.66       78.96      3.48 o 
   0  10   4      164.06      142.62      5.46 o 
   1  10   4      843.26      808.83     12.08 o 
   2  10   4       33.50       40.25      2.89 o 
   3  10   4      789.26      723.75     13.24 o 
   4  10   4      472.80      466.45     19.25 o 
   5  10   4      108.57      110.38      5.60 o 
   6  10   4       96.32       95.99      6.88 o 
  -7  11   4      155.83      148.80      7.90 o 
  -6  11   4        4.02        4.34      2.77 o 
  -5  11   4        4.05        4.71      1.57 o 
  -4  11   4        1.55        1.22      1.12 o 
  -3  11   4       76.71       67.51      3.31 o 
  -2  11   4      547.05      530.13      9.40 o 
  -1  11   4      589.45      593.08     10.07 o 
   0  11   4       90.15       88.48      4.00 o 
   1  11   4       23.62       40.70      2.96 o 
   2  11   4      551.96      560.58      9.90 o 
   3  11   4       20.58       22.19      2.85 o 
   4  11   4      645.42      641.83     12.96 o 
   5  11   4       10.89        8.90      2.37 o 
   6  11   4        5.48        2.67      2.47 o 
  -7  12   4       80.90       87.89      7.15 o 
  -6  12   4        3.02        5.68      2.78 o 
  -5  12   4        2.97        2.27      1.60 o 
  -4  12   4      446.45      421.71      7.82 o 
  -3  12   4       72.10       73.08      4.69 o 
  -2  12   4      101.68       99.28      4.21 o 
  -1  12   4      240.38      213.99      5.85 o 
   0  12   4       57.86       56.18      3.53 o 
   1  12   4     1035.96     1035.17     15.22 o 
   2  12   4       75.93       62.54      5.62 o 
   3  12   4      198.27      227.36      7.23 o 
   4  12   4      392.78      374.99      9.73 o 
   5  12   4      226.82      233.35      8.26 o 
   6  12   4      697.80      723.18     27.72 o 
  -7  13   4        8.82        5.09      4.46 o 
  -6  13   4      342.06      360.86      9.86 o 
  -5  13   4      501.80      520.28     10.39 o 
  -4  13   4        0.80        0.91      1.51 o 
  -3  13   4      365.02      357.11      8.05 o 
  -2  13   4        5.33        4.78      1.76 o 
  -1  13   4      279.78      300.83      7.25 o 
   0  13   4      300.69      304.51      7.37 o 
   1  13   4      340.99      337.19      7.84 o 
   2  13   4      315.88      331.06      7.87 o 
   3  13   4      202.71      188.98      7.96 o 
   4  13   4      855.17      796.75     15.57 o 
   5  13   4       31.02       36.89      5.07 o 
  -6  14   4       24.48       29.54      4.34 o 
  -5  14   4        1.06        0.56      1.71 o 
  -4  14   4       65.26       57.55      3.94 o 
  -3  14   4       25.59       24.04      2.72 o 
  -2  14   4      241.35      237.25      6.62 o 
  -1  14   4        0.60        4.26      2.04 o 
   0  14   4      293.45      255.91      6.95 o 
   1  14   4      243.92      210.45      6.35 o 
   2  14   4        9.19       12.81      2.31 o 
   3  14   4        9.94       13.18      2.70 o 
   4  14   4       85.32       88.11      6.56 o 
   5  14   4        9.18       17.50      3.16 o 
  -5  15   4        1.70       -1.91      1.87 o 
  -4  15   4      226.45      225.45      6.82 o 
  -3  15   4       31.09       30.33      3.08 o 
  -2  15   4      160.29      148.28      5.50 o 
  -1  15   4       21.64       23.61      3.41 o 
   0  15   4       54.86       47.10      3.67 o 
   1  15   4      183.05      164.14      5.87 o 
   2  15   4       45.40       46.13      3.78 o 
   3  15   4       26.95       29.34      3.64 o 
   4  15   4        0.47       -1.81      2.13 o 
  -5  16   4        2.49        1.04      3.14 o 
  -4  16   4      621.82      637.63     14.01 o 
  -3  16   4        7.94        8.10      2.32 o 
  -2  16   4      785.20      738.30     13.38 o 
  -1  16   4      837.42      797.92     14.07 o 
   0  16   4      290.31      284.88      7.88 o 
   1  16   4      211.16      199.95      6.65 o 
   2  16   4       15.66       12.67      2.93 o 
   3  16   4      585.46      607.57     14.09 o 
  -4  17   4       85.91       71.66      5.45 o 
  -3  17   4      117.58      137.24      8.17 o 
  -2  17   4      517.44      535.66     11.34 o 
  -1  17   4       26.48       55.97     10.50 o 
   0  17   4       76.30       79.97      5.55 o 
   1  17   4        1.58        2.97      2.04 o 
   2  17   4      293.09      303.15      9.76 o 
  -2  18   4       76.01       89.83      6.25 o 
  -1  18   4       43.28       33.23      3.64 o 
   0  18   4        0.32        0.88      2.02 o 
  -9   1   5      321.57      298.24     14.89 o 
  -8   1   5        3.03        3.41      3.74 o 
  -7   1   5      784.65      780.96     14.13 o 
  -6   1   5      114.42      121.54      4.78 o 
  -5   1   5     2195.16     2215.13     28.69 o 
  -4   1   5       14.85       10.57      1.66 o 
  -3   1   5     2499.50     2653.38     32.29 o 
  -2   1   5      902.43      942.57      9.90 o 
  -1   1   5     3646.91     4098.46     37.32 o 
   0   1   5     2550.99     2670.31     25.12 o 
   1   1   5       62.59       81.53      2.40 o 
   2   1   5       51.47       45.39      2.57 o 
   3   1   5      180.09      158.94      3.67 o 
   4   1   5       49.36       55.83      3.54 o 
   5   1   5      286.96      270.99      7.39 o 
   6   1   5       47.08       51.95      4.14 o 
   7   1   5       21.12       20.58      3.34 o 
  -9   2   5        3.12       -2.16      3.97 o 
  -8   2   5      177.36      172.97     10.64 o 
  -7   2   5       58.97       61.16      4.62 o 
  -6   2   5     1206.14     1183.93     27.28 o 
  -5   2   5     1099.58     1088.88     16.64 o 
  -4   2   5      791.76      750.84     12.54 o 
  -3   2   5     2871.99     3055.05     40.88 o 
  -2   2   5      456.80      537.68      6.45 o 
  -1   2   5     4089.05     4347.49     39.52 o 
   0   2   5      533.88      544.23      6.70 o 
   1   2   5      191.14      160.79      3.14 o 
   2   2   5       80.74       82.11      2.39 o 
   3   2   5       86.73       73.73      2.43 o 
   4   2   5     1121.33     1092.94     16.47 o 
   5   2   5       12.89       10.57      2.13 o 
   6   2   5      113.14      104.52      5.16 o 
   7   2   5       75.03       80.04      6.19 o 
  -9   3   5        0.08       -8.45      5.63 o 
  -8   3   5        5.31        4.34      4.16 o 
  -7   3   5       26.15       27.31      3.45 o 
  -6   3   5       27.14       32.37      3.18 o 
  -5   3   5      148.12      150.22      5.73 o 
  -4   3   5      146.00      166.10      5.88 o 
  -3   3   5     1643.27     1809.66     19.29 o 
  -2   3   5      448.92      489.54      7.06 o 
  -1   3   5       14.18       10.55      1.00 o 
   0   3   5        0.42        0.84      0.68 o 
   1   3   5      512.40      543.28      6.91 o 
   2   3   5       17.44       20.87      1.45 o 
   3   3   5        1.24        1.65      0.96 o 
   4   3   5        8.06        7.78      1.88 o 
   5   3   5      242.20      257.32      7.12 o 
   6   3   5       34.91       31.16      3.85 o 
   7   3   5        4.36        3.77      2.54 o 
  -9   4   5      304.62      310.45     15.39 o 
  -8   4   5      297.10      313.25     14.41 o 
  -7   4   5      307.63      291.51      9.58 o 
  -6   4   5      559.51      559.79     11.06 o 
  -5   4   5      749.93      776.55     13.23 o 
  -4   4   5       74.77       66.94      2.23 o 
  -3   4   5     1299.36     1347.03     14.23 o 
  -2   4   5      211.78      230.94      3.95 o 
  -1   4   5      492.05      532.00     14.66 o 
   0   4   5       17.23       12.08      1.05 o 
   1   4   5      523.94      481.74      6.40 o 
   2   4   5      415.13      402.77      6.34 o 
   3   4   5       68.36       77.10      3.04 o 
   4   4   5      124.52      129.18      4.66 o 
   5   4   5       10.47        9.40      3.03 o 
   6   4   5      150.87      149.68      6.96 o 
   7   4   5      313.48      305.02     10.52 o 
  -9   5   5       12.25       13.44      5.41 o 
  -8   5   5        4.24        6.92      6.56 o 
  -7   5   5       38.59       41.02      4.57 o 
  -6   5   5       33.39       30.98      3.21 o 
  -5   5   5       81.02       73.71      3.27 o 
  -4   5   5      105.87      120.98      3.08 o 
  -3   5   5      283.51      289.53      5.27 o 
  -2   5   5      354.99      315.62      6.41 o 
  -1   5   5      488.90      477.31      6.48 o 
   0   5   5     1072.84     1051.27     13.18 o 
   1   5   5      518.65      579.34     17.11 o 
   2   5   5       47.03       47.83      2.74 o 
   3   5   5     1421.03     1397.09     19.59 o 
   4   5   5       98.07      103.55      4.35 o 
   5   5   5      207.95      206.75      7.67 o 
   6   5   5        6.78        8.32      2.59 o 
   7   5   5      381.19      381.81     12.01 o 
  -9   6   5        1.79        0.54      6.03 o 
  -8   6   5        4.85       -0.07      6.05 o 
  -7   6   5      180.83      156.07      7.44 o 
  -6   6   5      216.50      216.92      6.88 o 
  -5   6   5        6.01        7.37      2.84 o 
  -4   6   5      405.34      404.23      6.43 o 
  -3   6   5      191.31      177.19      3.88 o 
  -2   6   5      208.34      216.87      4.24 o 
  -1   6   5      582.31      579.56      7.64 o 
   0   6   5      106.81       97.47      3.20 o 
   1   6   5      717.27      714.68     10.31 o 
   2   6   5      334.25      311.81      7.34 o 
   3   6   5       57.20       61.73      3.73 o 
   4   6   5      186.19      175.54      5.68 o 
   5   6   5      285.91      278.06      9.13 o 
   6   6   5       81.19       82.34      8.13 o 
   7   6   5       59.84       58.51      5.56 o 
  -9   7   5        0.86       -0.01      4.28 o 
  -8   7   5      119.47      129.34     20.38 o 
  -7   7   5       59.38       43.20      4.83 o 
  -6   7   5       80.98       81.49      6.53 o 
  -5   7   5       68.61       90.29     13.61 o 
  -4   7   5      227.32      236.01      4.91 o 
  -3   7   5        1.57        1.52      1.04 o 
  -2   7   5       19.14       18.63      1.65 o 
  -1   7   5      523.60      564.09      9.33 o 
   0   7   5      145.41      134.98      3.95 o 
   1   7   5      601.03      582.31     10.40 o 
   2   7   5      212.10      203.94      5.06 o 
   3   7   5       35.71       40.05      3.98 o 
   4   7   5       22.97       24.36      2.70 o 
   5   7   5      403.04      377.56     17.07 o 
   6   7   5       17.95       15.76      3.21 o 
   7   7   5      116.83      119.60     11.75 o 
  -8   8   5      624.76      656.23     24.19 o 
  -7   8   5      265.74      270.36     21.84 o 
  -6   8   5      754.62      755.58     17.74 o 
  -5   8   5      618.01      560.01     10.05 o 
  -4   8   5      159.56      164.18      4.64 o 
  -3   8   5      459.84      441.05      8.10 o 
  -2   8   5      299.40      297.02      8.41 o 
  -1   8   5     1340.18     1295.71     20.31 o 
   0   8   5      180.20      163.14      5.05 o 
   1   8   5      132.88      124.93      4.58 o 
   2   8   5       86.95       88.21      3.67 o 
   3   8   5      212.09      225.75      6.60 o 
   4   8   5      634.60      625.73     12.14 o 
   5   8   5      219.60      207.51      8.15 o 
   6   8   5       49.00       50.33      5.13 o 
   7   8   5        0.46        0.41      2.60 o 
  -8   9   5       60.42       64.26      9.72 o 
  -7   9   5      355.07      331.95     11.34 o 
  -6   9   5       86.85       73.98      5.03 o 
  -5   9   5     1297.50     1144.74     16.46 o 
  -4   9   5      265.41      254.88      6.00 o 
  -3   9   5        3.50        1.40      2.13 o 
  -2   9   5      134.35      130.92      3.94 o 
  -1   9   5       71.88       61.82      3.34 o 
   0   9   5      633.99      629.39     10.08 o 
   1   9   5      198.89      219.91      5.48 o 
   2   9   5       11.01       11.47      2.20 o 
   3   9   5        1.17        3.56      1.75 o 
   4   9   5       66.93       53.58      4.77 o 
   5   9   5      244.00      236.52      8.94 o 
   6   9   5        0.29        0.04      2.29 o 
  -8  10   5      120.52      131.86      8.89 o 
  -7  10   5        2.92        0.26      2.82 o 
  -6  10   5       85.17       64.58      5.54 o 
  -5  10   5      136.24      110.02      4.78 o 
  -4  10   5      363.51      357.45      7.49 o 
  -3  10   5       47.85       38.20      2.93 o 
  -2  10   5       39.21       47.47      3.07 o 
  -1  10   5       39.21       45.58      3.06 o 
   0  10   5      109.83      102.73      4.02 o 
   1  10   5        9.24        1.39      1.44 o 
   2  10   5        0.88        0.74      1.62 o 
   3  10   5      293.45      268.39      7.67 o 
   4  10   5      266.67      223.55      8.15 o 
   5  10   5       14.54       16.33      3.37 o 
   6  10   5       12.20       16.30      3.76 o 
  -7  11   5      553.11      561.99     25.83 o 
  -6  11   5      172.72      183.75      7.24 o 
  -5  11   5      900.95      763.07     32.32 o 
  -4  11   5      164.60      182.67      4.96 o 
  -3  11   5      564.94      447.87     16.72 o 
  -2  11   5     1395.55     1340.66     19.18 o 
  -1  11   5        2.44        0.88      1.35 o 
   0  11   5      283.48      278.28      6.69 o 
   1  11   5       53.02       37.33      3.35 o 
   2  11   5     1066.47      984.76     14.63 o 
   3  11   5      503.09      534.18     23.26 o 
   4  11   5       37.98       28.21      3.76 o 
   5  11   5      315.34      303.46     13.04 o 
   6  11   5        7.23        6.98      2.93 o 
  -7  12   5        6.51        2.33      3.34 o 
  -6  12   5        0.11       -2.52      2.58 o 
  -5  12   5      129.13      110.57      9.55 o 
  -4  12   5       18.48       22.97      2.58 o 
  -3  12   5       40.70       48.89      3.44 o 
  -2  12   5      153.32      135.97      4.80 o 
  -1  12   5     1621.53     1573.23     20.72 o 
   0  12   5      132.23      135.67      4.89 o 
   1  12   5      791.03      778.18     12.83 o 
   2  12   5     1232.55     1118.10     16.34 o 
   3  12   5       11.66       11.59      2.55 o 
   4  12   5      328.48      321.39      9.19 o 
   5  12   5      169.05      189.83     15.97 o 
  -6  13   5        9.27       11.78      3.47 o 
  -5  13   5        7.58        8.71      2.54 o 
  -4  13   5      278.10      295.66      8.54 o 
  -3  13   5      237.06      234.88      6.57 o 
  -2  13   5        7.08        4.33      1.82 o 
  -1  13   5      479.72      454.16      9.36 o 
   0  13   5      546.37      501.99     10.26 o 
   1  13   5       45.69       46.20      4.13 o 
   2  13   5       53.31       35.20      3.54 o 
   3  13   5       23.27       26.12      3.34 o 
   4  13   5       54.63       54.06      4.64 o 
   5  13   5        5.03        5.85      3.49 o 
  -6  14   5       36.84       41.69      8.56 o 
  -5  14   5        9.90        8.17      2.67 o 
  -4  14   5       84.56       86.29      5.17 o 
  -3  14   5      936.53      947.45     15.20 o 
  -2  14   5        2.30        1.66      1.71 o 
  -1  14   5      224.62      234.30      6.75 o 
   0  14   5      632.70      573.04     11.96 o 
   1  14   5       79.86       87.27      5.48 o 
   2  14   5      265.50      268.58      8.56 o 
   3  14   5       37.46       69.73     12.06 o 
   4  14   5      220.02      204.62      7.76 o 
  -5  15   5       47.38       48.54      4.48 o 
  -4  15   5      215.64      220.82      7.40 o 
  -3  15   5       35.23       37.30      4.52 o 
  -2  15   5        0.12       -1.37      1.63 o 
  -1  15   5        4.70        5.36      1.99 o 
   0  15   5      292.50      313.89      8.18 o 
   1  15   5      102.94      111.67      5.49 o 
   2  15   5       19.58       18.35      3.24 o 
   3  15   5      265.15      281.26      9.19 o 
  -4  16   5       48.25       47.39      4.06 o 
  -3  16   5        5.33        8.82      2.32 o 
  -2  16   5        0.78        0.53      1.85 o 
  -1  16   5       53.01       53.60      4.18 o 
   0  16   5       14.13       15.58      2.66 o 
   1  16   5       42.92       43.15      5.16 o 
   2  16   5        3.87        1.61      2.18 o 
   3  16   5       25.16       25.59      3.77 o 
  -3  17   5       65.79       68.34      4.79 o 
  -2  17   5      137.21      146.60      6.45 o 
  -1  17   5        0.17       -0.78      1.81 o 
   0  17   5       23.63       46.83     11.80 o 
   1  17   5       56.36       69.28      5.38 o 
  -9   0   6        0.08        3.83      6.30 o 
  -8   0   6     1104.25     1144.33     42.86 o 
  -7   0   6      146.10      148.37      8.18 o 
  -6   0   6       52.02       61.81      8.69 o 
  -5   0   6     4130.13     4148.44     70.81 o 
  -4   0   6      477.42      460.38     12.53 o 
  -3   0   6       47.87       33.76      4.12 o 
  -2   0   6     1905.80     2013.42     27.65 o 
  -1   0   6     1368.98     1551.88     22.26 o 
   0   0   6      223.04      203.68      5.24 o 
   1   0   6        0.05       -1.33      0.94 o 
   2   0   6      152.38      133.22      4.48 o 
   3   0   6      194.70      176.15      5.50 o 
   4   0   6        5.09       12.80      6.16 o 
   5   0   6      258.93      270.43     10.53 o 
   6   0   6      230.52      233.74     10.55 o 
   7   0   6       10.03       11.19      5.21 o 
  -9   1   6      138.22      138.18     11.73 o 
  -8   1   6      782.05      784.10     55.28 o 
  -7   1   6      222.24      233.24      8.05 o 
  -6   1   6        0.46        0.30      1.87 o 
  -5   1   6      101.84      104.05      4.32 o 
  -4   1   6     1291.61     1303.91     18.54 o 
  -3   1   6      138.11      145.91      4.33 o 
  -2   1   6      309.53      346.48      4.85 o 
  -1   1   6     2193.01     2303.53     22.27 o 
   0   1   6      873.47      944.65     10.60 o 
   1   1   6     1590.36     1562.85     17.74 o 
   2   1   6        2.99        4.48      1.03 o 
   3   1   6       19.71       18.59      1.87 o 
   4   1   6      143.26      129.13      4.77 o 
   5   1   6      245.78      240.39      7.08 o 
   6   1   6      102.62      102.02      6.62 o 
   7   1   6       48.48       49.60      5.12 o 
  -9   2   6       54.78       59.01      8.19 o 
  -8   2   6       82.38       97.22      9.56 o 
  -7   2   6      645.98      666.95     13.01 o 
  -6   2   6        0.46       10.48      5.58 o 
  -5   2   6       86.49       81.69      4.54 o 
  -4   2   6      101.57      121.39      4.31 o 
  -3   2   6      207.76      179.32      2.90 o 
  -2   2   6      398.00      449.39      5.91 o 
  -1   2   6       67.84       84.12      2.31 o 
   0   2   6      548.17      592.67      7.50 o 
   1   2   6      673.17      700.90      8.64 o 
   2   2   6       54.34       59.16      2.38 o 
   3   2   6        4.97        3.00      1.30 o 
   4   2   6       86.44       86.61      4.09 o 
   5   2   6       11.22       12.01      2.67 o 
   6   2   6       30.40       28.89      3.92 o 
   7   2   6        7.99       13.49      3.22 o 
  -9   3   6        0.11       -2.92      3.85 o 
  -8   3   6      140.99      155.51      7.79 o 
  -7   3   6      118.38      118.82      6.89 o 
  -6   3   6     1414.48     1404.63     24.16 o 
  -5   3   6      197.00      191.81      5.87 o 
  -4   3   6     1033.97     1027.29     15.62 o 
  -3   3   6      321.38      324.74      5.31 o 
  -2   3   6     2263.62     2341.62     22.74 o 
  -1   3   6     1545.18     1615.01     16.52 o 
   0   3   6     1328.28     1414.46     14.88 o 
   1   3   6     2979.81     3088.18     29.57 o 
   2   3   6       15.62       16.82      1.48 o 
   3   3   6      871.36      828.70     11.63 o 
   4   3   6      453.92      418.12     10.65 o 
   5   3   6       19.31       16.72      3.07 o 
   6   3   6      233.98      246.38      9.04 o 
   7   3   6        4.27        6.56      2.81 o 
  -9   4   6      379.15      355.14     16.54 o 
  -8   4   6       55.57       52.46      6.48 o 
  -7   4   6        2.66        1.84      1.99 o 
  -6   4   6       26.37       31.76      3.23 o 
  -5   4   6      288.53      292.01      7.42 o 
  -4   4   6       37.18       37.88      3.18 o 
  -3   4   6      199.29      168.42      3.54 o 
  -2   4   6       42.40       32.74      2.84 o 
  -1   4   6       52.07       40.85      1.92 o 
   0   4   6       69.06       59.80      3.06 o 
   1   4   6      233.27      248.36      4.38 o 
   2   4   6        1.08        6.19      1.08 o 
   3   4   6       85.39       83.02      3.98 o 
   4   4   6      139.85      136.67      5.96 o 
   5   4   6      354.67      354.59     14.90 o 
   6   4   6       16.26       13.69      3.16 o 
   7   4   6       20.69       22.26      4.15 o 
  -9   5   6       90.41       76.38      9.28 o 
  -8   5   6        0.25       -0.79      2.57 o 
  -7   5   6       53.11       56.95      4.41 o 
  -6   5   6        2.59        3.70      2.06 o 
  -5   5   6       31.65       35.18      3.22 o 
  -4   5   6       45.59       47.46      2.64 o 
  -3   5   6      152.57      169.15      3.66 o 
  -2   5   6       56.19       54.39      3.02 o 
  -1   5   6        5.00        4.69      1.05 o 
   0   5   6       35.19       35.12      1.82 o 
   1   5   6       16.75       19.02      1.85 o 
   2   5   6      169.69      177.19      5.46 o 
   3   5   6       70.80       72.51      4.08 o 
   4   5   6        3.88        7.70      2.78 o 
   5   5   6        1.50        0.74      1.88 o 
   6   5   6       30.06       27.42      3.95 o 
   7   5   6      214.13      206.31      9.02 o 
  -9   6   6       15.94       16.83      5.59 o 
  -8   6   6       57.32       57.04      9.11 o 
  -7   6   6       24.74       30.14      3.96 o 
  -6   6   6        7.24       12.21      5.89 o 
  -5   6   6      413.58      389.80     11.05 o 
  -4   6   6        8.47        6.44      1.45 o 
  -3   6   6      757.59      741.16      9.62 o 
  -2   6   6       17.53       14.33      1.47 o 
  -1   6   6      490.32      479.25      6.85 o 
   0   6   6      942.82      890.07     12.23 o 
   1   6   6      454.69      469.29      8.07 o 
   2   6   6       53.91       47.36      2.85 o 
   3   6   6       71.30       72.77      4.22 o 
   4   6   6        1.36        2.82      2.00 o 
   5   6   6       26.60       21.03      3.42 o 
   6   6   6       27.68       27.95      4.06 o 
   7   6   6       76.87       92.26      7.01 o 
  -8   7   6       94.44       96.09      7.32 o 
  -7   7   6       50.35       47.63      5.02 o 
  -6   7   6     1081.08     1034.32     17.89 o 
  -5   7   6        0.35        0.10      1.87 o 
  -4   7   6     1156.30     1104.59     16.38 o 
  -3   7   6      257.38      244.34      4.95 o 
  -2   7   6      351.58      345.51      5.97 o 
  -1   7   6     1596.22     1605.63     19.45 o 
   0   7   6        0.73        0.27      1.13 o 
   1   7   6      795.99      752.40     12.73 o 
   2   7   6       79.58       77.77      3.53 o 
   4   7   6      478.30      478.82     12.48 o 
   5   7   6      528.44      498.31     17.85 o 
   6   7   6      454.02      425.98     18.24 o 
  -8   8   6        9.12        8.58      3.55 o 
  -7   8   6       13.59       14.06      3.58 o 
  -6   8   6        1.89        2.20      2.29 o 
  -5   8   6       17.95       14.52      2.77 o 
  -4   8   6        4.34        3.04      1.30 o 
  -3   8   6      248.48      232.19      5.04 o 
  -2   8   6      302.16      293.14      5.62 o 
  -1   8   6      354.43      361.32      8.27 o 
   0   8   6      202.95      202.59      5.31 o 
   1   8   6        0.21        0.10      0.99 o 
   2   8   6        2.05       -1.47      8.14 o 
   3   8   6      760.65      709.08     13.19 o 
   4   8   6        1.64        1.94      1.89 o 
   5   8   6       56.39       41.82      4.56 o 
   6   8   6        0.74       -1.66      2.16 o 
  -8   9   6      146.99      157.45      8.66 o 
  -7   9   6       88.38       96.66      9.21 o 
  -6   9   6       95.34      106.67      6.12 o 
  -5   9   6       10.47        9.25      2.51 o 
  -4   9   6      554.16      501.02      8.30 o 
  -3   9   6      204.69      202.53      4.91 o 
  -2   9   6        4.11        3.65      1.40 o 
  -1   9   6       92.51       72.30      3.64 o 
   0   9   6      639.06      628.12     10.50 o 
   1   9   6     1016.02      984.15     16.02 o 
   2   9   6       54.10       57.88      3.49 o 
   3   9   6      552.83      474.96     10.58 o 
   4   9   6      216.55      181.11     15.54 o 
   5   9   6      110.62      119.28      7.19 o 
   6   9   6      277.87      259.04     10.12 o 
  -8  10   6      172.16      206.90      9.81 o 
  -7  10   6      167.86      177.23      8.79 o 
  -6  10   6      104.37       91.84      6.49 o 
  -5  10   6       80.50       80.93      7.88 o 
  -4  10   6      248.25      237.55      6.47 o 
  -3  10   6      308.00      319.34      7.18 o 
  -2  10   6      302.74      302.69     11.69 o 
  -1  10   6       85.79       84.83      4.72 o 
   0  10   6      851.33      844.96     14.91 o 
   1  10   6      204.27      189.10      5.57 o 
   2  10   6      175.24      198.92      5.79 o 
   3  10   6      190.45      172.48      6.37 o 
   4  10   6        4.26        6.62      2.25 o 
   5  10   6      345.32      350.15     11.53 o 
  -7  11   6      147.05      141.33      8.30 o 
  -6  11   6      436.37      405.05     10.85 o 
  -5  11   6       56.54       55.55      4.66 o 
  -4  11   6     1366.91     1313.97     21.05 o 
  -3  11   6      574.23      505.95     10.64 o 
  -2  11   6      485.52      468.57     12.63 o 
  -1  11   6       82.68       71.74      4.48 o 
   0  11   6       40.24       33.59      3.34 o 
   1  11   6       85.37      102.80      4.59 o 
   2  11   6        0.01       -0.82      1.38 o 
   3  11   6       21.61       27.16      3.27 o 
   4  11   6        9.66       20.86      3.61 o 
   5  11   6      120.28      143.70     10.38 o 
  -7  12   6      299.47      311.59     11.74 o 
  -6  12   6      259.16      294.65     10.80 o 
  -5  12   6      870.86      823.23     18.89 o 
  -4  12   6      632.06      579.72     14.29 o 
  -3  12   6      303.19      292.30     15.78 o 
  -2  12   6      475.05      464.93      9.39 o 
  -1  12   6       71.58       72.96      4.21 o 
   0  12   6       62.27       68.41      4.64 o 
   1  12   6       13.42       11.09      2.95 o 
   2  12   6      107.56      105.81      5.91 o 
   3  12   6        2.11       12.26      3.70 o 
   4  12   6       32.92       38.17      4.07 o 
   5  12   6        2.32        2.70      2.56 o 
  -6  13   6      901.85      866.97     20.24 o 
  -5  13   6      259.71      243.77      9.78 o 
  -4  13   6      205.08      192.09      8.20 o 
  -3  13   6      290.50      283.25      7.42 o 
  -2  13   6      545.28      502.69     10.13 o 
  -1  13   6      906.94      882.19     14.39 o 
   0  13   6       19.05       16.65      2.43 o 
   1  13   6      172.36      162.75      8.46 o 
   2  13   6        0.88       -0.07      2.15 o 
   3  13   6      397.99      423.08     10.98 o 
   4  13   6      240.34      257.03      8.67 o 
  -6  14   6       69.99       63.05      7.69 o 
  -5  14   6       40.78       35.24      4.87 o 
  -4  14   6      273.09      244.41      9.44 o 
  -3  14   6       41.19       40.76      3.49 o 
  -2  14   6       99.81       78.70      4.64 o 
  -1  14   6       65.59       60.97      4.14 o 
   0  14   6       43.29       54.60      3.97 o 
   1  14   6       17.77       14.92      2.89 o 
   2  14   6      118.38      140.40      6.64 o 
   3  14   6       43.47       41.62      4.95 o 
  -5  15   6       22.18       23.39      5.34 o 
  -4  15   6       19.59       16.42      3.69 o 
  -3  15   6      149.62      156.99      6.23 o 
  -2  15   6       34.73       30.97      3.28 o 
  -1  15   6        2.42        5.86      2.11 o 
   0  15   6       87.25       79.56      4.86 o 
   1  15   6      125.93      120.38      5.69 o 
   2  15   6       80.94       76.93      5.60 o 
   3  15   6       30.96       25.97      3.64 o 
  -4  16   6       22.45       18.93      5.34 o 
  -3  16   6      279.64      295.51      8.36 o 
  -2  16   6        5.01        6.94      2.21 o 
  -1  16   6        5.65        7.98      2.40 o 
   0  16   6      166.24      182.89      6.59 o 
   1  16   6      114.12      147.31      6.51 o 
   2  16   6      220.08      234.40      8.69 o 
  -2  17   6        0.52        2.65      2.14 o 
  -1  17   6      125.22      145.02      6.41 o 
   0  17   6        1.14        1.80      2.08 o 
  -9   1   7      119.62       99.48     10.02 o 
  -8   1   7      550.86      519.47     14.43 o 
  -7   1   7        1.64       -0.09      2.88 o 
  -6   1   7     1795.44     1792.22     25.56 o 
  -5   1   7       14.17       14.86      2.26 o 
  -4   1   7      537.10      515.53      9.90 o 
  -3   1   7        0.67        0.56      1.15 o 
  -2   1   7      675.32      722.13      9.00 o 
  -1   1   7       49.84       37.91      1.91 o 
   0   1   7     1066.07     1114.12     12.48 o 
   1   1   7      128.62      122.54      3.45 o 
   2   1   7      531.79      530.11      7.55 o 
   3   1   7       54.30       53.50      3.42 o 
   4   1   7       96.22       97.52      4.42 o 
   5   1   7       45.14       43.88      4.37 o 
   6   1   7      113.28      117.73      8.69 o 
   7   1   7       47.21       52.35      6.65 o 
  -9   2   7      525.40      497.41     29.74 o 
  -8   2   7       70.41       64.66      5.98 o 
  -7   2   7     2106.42     2131.79     30.25 o 
  -6   2   7     1438.91     1424.34     21.72 o 
  -5   2   7      122.21      129.92      4.97 o 
  -4   2   7     3170.45     3085.65     38.53 o 
  -3   2   7       85.80      115.48      3.10 o 
  -2   2   7     1325.12     1246.22     13.69 o 
  -1   2   7      391.80      380.28      5.70 o 
   0   2   7     1199.05     1224.26     13.53 o 
   1   2   7      362.44      323.25      5.39 o 
   2   2   7     1133.71     1156.10     13.32 o 
   3   2   7      607.84      616.06      9.78 o 
   4   2   7        2.92        5.05      2.14 o 
   5   2   7      160.92      151.19      6.75 o 
   6   2   7       20.79       22.16      3.64 o 
  -9   3   7       68.25       85.11     15.94 o 
  -8   3   7      169.98      160.31      9.53 o 
  -7   3   7       10.87        7.66      2.46 o 
  -6   3   7      282.71      275.43      7.72 o 
  -5   3   7       46.25       51.87      5.33 o 
  -4   3   7     1660.70     1680.16     23.34 o 
  -3   3   7      466.15      486.18     10.27 o 
  -2   3   7       29.22       27.88      1.68 o 
  -1   3   7      296.60      313.07      5.21 o 
   0   3   7       51.54       63.68      4.83 o 
   1   3   7      290.83      289.79      5.09 o 
   2   3   7       39.97       39.01      2.21 o 
   3   3   7       47.22       46.36      3.38 o 
   4   3   7       69.43       69.33      5.01 o 
   5   3   7       40.08       42.00      5.74 o 
   6   3   7      137.05      155.75     26.13 o 
  -9   4   7      559.61      578.30     21.73 o 
  -8   4   7       13.12       17.97      3.84 o 
  -7   4   7       98.87       90.74      5.27 o 
  -6   4   7       68.10       68.87      4.60 o 
  -5   4   7     1002.09     1004.17     16.56 o 
  -4   4   7     2222.17     2142.56     33.13 o 
  -3   4   7       27.84       28.97      1.75 o 
  -2   4   7     1466.61     1452.68     15.59 o 
  -1   4   7      297.57      275.79      4.82 o 
   0   4   7      335.28      332.80      5.46 o 
   1   4   7     1045.75     1021.34     13.55 o 
   2   4   7        0.01       -0.35      1.10 o 
   3   4   7       56.73       62.53      3.89 o 
   4   4   7       56.89       54.48      4.62 o 
   5   4   7      150.63      158.05      7.19 o 
   6   4   7       14.10        7.69      2.71 o 
  -9   5   7        7.54        8.01      4.92 o 
  -8   5   7      559.66      569.65     15.52 o 
  -7   5   7       67.85       64.62      4.70 o 
  -6   5   7      162.54      167.98      6.20 o 
  -5   5   7      378.46      355.04      8.74 o 
  -4   5   7       82.04       75.65      5.37 o 
  -3   5   7      627.51      630.78      9.48 o 
  -2   5   7      450.08      438.57      6.55 o 
  -1   5   7       96.32      114.41      3.09 o 
   0   5   7      831.36      811.48     11.51 o 
   1   5   7      844.04      856.57     12.85 o 
   2   5   7      230.07      223.20      5.45 o 
   3   5   7       17.26       24.19      2.73 o 
   4   5   7      595.23      560.28     13.53 o 
   5   5   7      428.10      431.48     12.20 o 
   6   5   7       72.50       76.69      6.07 o 
  -8   6   7        1.68        7.93      3.41 o 
  -7   6   7        0.25        4.40      2.75 o 
  -6   6   7        0.68       -1.68      1.88 o 
  -5   6   7      138.72      147.19      5.69 o 
  -4   6   7      891.87      896.03     15.25 o 
  -3   6   7        1.24        0.53      1.02 o 
  -2   6   7        4.76        5.07      1.32 o 
  -1   6   7      192.09      192.59      4.84 o 
   0   6   7      856.38      835.65     12.07 o 
   1   6   7      898.64      836.88     12.25 o 
   2   6   7      511.13      520.52     10.05 o 
   3   6   7       55.95       56.17      3.96 o 
   4   6   7       26.18       25.88      3.60 o 
   5   6   7      284.42      276.60      9.78 o 
   6   6   7       52.70       48.35      5.13 o 
  -8   7   7      140.15      120.94      9.64 o 
  -7   7   7       88.57       84.50      5.64 o 
  -6   7   7      243.05      225.88     11.49 o 
  -5   7   7      212.53      198.82      6.72 o 
  -4   7   7      123.93      129.87      5.24 o 
  -3   7   7       26.21       23.11      1.97 o 
  -2   7   7       68.34       66.42      3.47 o 
  -1   7   7      838.46      832.00     12.20 o 
   0   7   7      739.43      715.19     11.17 o 
   1   7   7     1029.54     1034.50     14.55 o 
   2   7   7      696.72      678.54     10.98 o 
   3   7   7       67.20       74.39      5.38 o 
   4   7   7      274.65      267.97      9.29 o 
   5   7   7      106.59      112.48      7.20 o 
   6   7   7        2.93        0.32      2.33 o 
  -8   8   7       19.89       16.63      4.06 o 
  -7   8   7      299.69      316.88      9.69 o 
  -6   8   7      463.06      473.18     11.41 o 
  -5   8   7       59.50       61.02      5.29 o 
  -4   8   7      753.37      747.06     13.99 o 
  -3   8   7      256.05      253.80      7.61 o 
  -2   8   7     4447.33     4453.08     47.16 o 
  -1   8   7     2166.88     2111.55     25.07 o 
   0   8   7      628.85      609.45     10.29 o 
   1   8   7      669.54      663.10     12.40 o 
   2   8   7      135.75      147.91      5.92 o 
   3   8   7      485.06      464.81     14.31 o 
   4   8   7       70.81       79.52      7.10 o 
   5   8   7      143.20      143.21      8.88 o 
  -8   9   7        0.27       -2.39      3.06 o 
  -7   9   7        1.25       -1.64      2.70 o 
  -6   9   7       44.61       36.94      4.05 o 
  -5   9   7      318.01      317.09      9.05 o 
  -4   9   7      452.87      440.06     12.26 o 
  -3   9   7        5.23        6.65      1.69 o 
  -2   9   7      860.66      886.08     13.46 o 
  -1   9   7      624.43      612.14     12.10 o 
   0   9   7       87.12       84.21      4.82 o 
   1   9   7        3.76        0.54      1.12 o 
   2   9   7      256.36      260.21      7.60 o 
   3   9   7      112.10       97.61      9.55 o 
   4   9   7       31.25       34.31      4.27 o 
   5   9   7      124.73      118.31     10.16 o 
  -7  10   7        0.56        0.96      4.33 o 
  -6  10   7        3.55        1.74      2.59 o 
  -5  10   7        0.50       -3.14      2.09 o 
  -4  10   7      957.67      971.77     20.44 o 
  -3  10   7     1333.31     1318.46     31.92 o 
  -2  10   7       23.35       27.72      2.69 o 
  -1  10   7      304.73      297.02      7.20 o 
   0  10   7      161.27      166.55      6.91 o 
   1  10   7      290.97      295.46      8.12 o 
   2  10   7        0.97        1.87      1.84 o 
   3  10   7       24.16       20.57      3.07 o 
   4  10   7       12.20       10.32      3.04 o 
   5  10   7       16.58       16.36      3.64 o 
  -7  11   7       23.61       23.67      4.50 o 
  -6  11   7      101.71       90.85      7.52 o 
  -5  11   7       84.93       67.86      5.92 o 
  -4  11   7      215.39      223.09      9.03 o 
  -3  11   7        0.97        1.05      1.61 o 
  -2  11   7       83.22       68.09      5.27 o 
  -1  11   7      114.82      114.40      4.71 o 
   0  11   7      358.74      329.12     11.81 o 
   1  11   7        0.07       -1.71      1.37 o 
   2  11   7      199.02      194.19      6.93 o 
   3  11   7       11.57       19.25      3.13 o 
   4  11   7      143.78      150.68      7.67 o 
  -6  12   7       38.87       40.75      5.35 o 
  -5  12   7      645.35      664.93     34.28 o 
  -4  12   7      673.05      678.16     16.91 o 
  -3  12   7      807.59      756.30     13.04 o 
  -2  12   7       76.00       75.07      4.99 o 
  -1  12   7       53.51       56.18      3.97 o 
   0  12   7      389.93      375.15      8.78 o 
   1  12   7      158.36      175.19      5.96 o 
   2  12   7       63.43       66.61      4.94 o 
   3  12   7       62.11       64.73      4.94 o 
   4  12   7       35.99       39.54      4.26 o 
  -6  13   7      130.59      157.91      8.79 o 
  -5  13   7      414.00      407.52     13.18 o 
  -4  13   7        0.14        2.22      2.75 o 
  -3  13   7        9.48        3.81      1.92 o 
  -2  13   7       26.64       25.85      2.98 o 
  -1  13   7       36.95       35.76      3.35 o 
   0  13   7       17.61       13.93      2.52 o 
   1  13   7       55.22       70.74      5.55 o 
   2  13   7        0.04       -1.43      1.90 o 
   3  13   7        3.49        6.98      2.58 o 
  -5  14   7      157.84      174.54      9.06 o 
  -4  14   7       30.66       31.42      4.80 o 
  -3  14   7        1.88        1.12      2.27 o 
  -2  14   7      271.06      275.97      8.86 o 
  -1  14   7       31.93       22.57      2.97 o 
   0  14   7      130.46      140.89      6.52 o 
   1  14   7       41.28       47.56      4.00 o 
   2  14   7       22.68       20.96      3.96 o 
   3  14   7      370.03      413.87     11.43 o 
  -4  15   7      225.77      253.16     10.61 o 
  -3  15   7      780.66      768.25     16.34 o 
  -2  15   7       83.90       73.25      5.30 o 
  -1  15   7       31.42       33.33      3.98 o 
   0  15   7      224.10      240.92      7.64 o 
   1  15   7        5.54        4.52      2.18 o 
   2  15   7       84.78       78.81      5.83 o 
  -3  16   7       32.99       33.09      5.30 o 
  -2  16   7       24.40       15.53      3.35 o 
  -1  16   7        0.02       -2.24      1.94 o 
   0  16   7       70.15       59.92      4.65 o 
  -9   0   8      166.13      143.87     16.87 o 
  -8   0   8     1341.47     1355.87     32.29 o 
  -7   0   8        6.40        3.56      3.28 o 
  -6   0   8      210.82      194.11      9.20 o 
  -5   0   8      386.43      365.34     12.25 o 
  -4   0   8      356.36      352.76     12.79 o 
  -3   0   8      885.81      852.50     19.60 o 
  -2   0   8      510.66      527.84     10.19 o 
  -1   0   8      710.24      652.26     12.06 o 
   0   0   8      233.04      243.41      6.65 o 
   2   0   8      409.20      403.77      9.45 o 
   3   0   8      210.40      194.88     12.10 o 
   4   0   8       63.56       61.97      8.80 o 
   5   0   8      731.83      712.69     28.35 o 
   6   0   8        6.66       16.07      6.20 o 
  -9   1   8       20.07       24.76      5.90 o 
  -8   1   8       15.68       15.38      3.11 o 
  -7   1   8        9.30        7.19      3.39 o 
  -6   1   8     1107.93     1095.48     18.11 o 
  -5   1   8      433.07      452.97     28.39 o 
  -4   1   8     1146.97     1135.44     17.55 o 
  -3   1   8       74.73       76.45      3.74 o 
  -2   1   8      160.43      179.59      3.73 o 
  -1   1   8      412.50      390.71      6.08 o 
   0   1   8      757.06      758.97      9.69 o 
   1   1   8      218.31      201.66      4.74 o 
   2   1   8      123.18      127.70      3.60 o 
   3   1   8      191.01      219.25     15.21 o 
   4   1   8      555.15      543.47     13.08 o 
   5   1   8      278.54      290.77      9.73 o 
   6   1   8        0.38        1.79      2.95 o 
  -9   2   8        1.85        0.98      3.85 o 
  -8   2   8       16.23       19.48      3.80 o 
  -7   2   8      228.26      223.69      7.49 o 
  -6   2   8      635.54      614.31     14.26 o 
  -5   2   8        6.50        4.82      1.87 o 
  -4   2   8      484.64      471.08      9.74 o 
  -3   2   8       61.31       43.86      3.22 o 
  -2   2   8      147.12      142.68      3.36 o 
  -1   2   8        2.15        1.62      0.93 o 
   0   2   8      149.70      160.93      4.74 o 
   1   2   8       36.56       29.21      2.00 o 
   2   2   8       50.50       48.78      2.94 o 
   3   2   8      214.98      205.76      7.24 o 
   4   2   8      155.46      151.77      6.66 o 
   5   2   8      153.63      160.32      7.37 o 
   6   2   8        0.03        1.39      2.97 o 
  -9   3   8      189.65      179.29     12.06 o 
  -8   3   8      341.50      333.75      9.77 o 
  -7   3   8      138.32      145.07      6.73 o 
  -6   3   8       18.94       18.53      2.84 o 
  -5   3   8        0.52       -1.79      1.66 o 
  -4   3   8      221.56      245.99      6.81 o 
  -3   3   8     1494.61     1524.25     21.63 o 
  -2   3   8     1231.31     1185.75     13.43 o 
  -1   3   8        2.24        2.21      1.03 o 
   0   3   8      186.50      181.31      4.08 o 
   1   3   8      273.29      255.90      6.34 o 
   2   3   8     2918.18     2910.96     32.16 o 
   3   3   8      324.29      319.29      9.35 o 
   4   3   8      561.23      539.08     13.31 o 
   5   3   8      340.60      340.55     10.86 o 
   6   3   8       17.01       14.89      3.48 o 
  -8   4   8      154.87      152.99     10.28 o 
  -7   4   8       17.01       13.69      2.90 o 
  -6   4   8       43.80       50.85      6.08 o 
  -5   4   8     1944.18     1930.61     33.84 o 
  -4   4   8      546.68      507.50     10.40 o 
  -3   4   8     1162.06     1167.15     17.75 o 
  -2   4   8      628.97      610.02      8.31 o 
  -1   4   8      891.13      884.87     10.93 o 
   0   4   8     1544.35     1547.01     18.89 o 
   1   4   8     1672.84     1672.19     20.33 o 
   2   4   8     3641.19     3640.86     43.77 o 
   3   4   8        0.83        1.22      1.88 o 
   4   4   8      500.83      506.20     15.37 o 
   5   4   8        2.64        3.72      2.55 o 
   6   4   8      237.46      247.78      9.79 o 
  -8   5   8       16.44       17.29      5.16 o 
  -7   5   8       33.98       34.68      3.89 o 
  -6   5   8       26.62       25.58      3.23 o 
  -5   5   8      154.17      153.02      5.89 o 
  -4   5   8        2.99        4.53      1.83 o 
  -3   5   8     1044.86     1067.38     16.75 o 
  -2   5   8      568.91      566.50      8.05 o 
  -1   5   8      673.77      654.64     10.11 o 
   0   5   8     1154.41     1152.23     15.34 o 
   1   5   8      185.85      185.58      5.15 o 
   2   5   8      386.59      405.32     11.61 o 
   3   5   8      245.70      249.90      7.23 o 
   4   5   8       38.99       31.37      3.96 o 
   5   5   8       86.47       83.80      6.34 o 
   6   5   8       16.51       16.68      3.59 o 
  -8   6   8      104.62      106.76      7.76 o 
  -7   6   8        9.06        8.68      2.86 o 
  -6   6   8       52.31       54.44      4.45 o 
  -5   6   8      358.26      329.13      8.79 o 
  -4   6   8       61.23       66.78      5.55 o 
  -3   6   8     4600.10     4546.25     55.26 o 
  -2   6   8     1077.24     1067.63     14.38 o 
  -1   6   8     1971.93     1977.57     23.38 o 
   0   6   8     5334.28     5272.80     72.63 o 
   1   6   8      101.70      103.61      4.03 o 
   2   6   8      676.31      655.44     12.45 o 
   3   6   8      201.38      201.72      6.65 o 
   4   6   8      716.64      678.90     23.40 o 
   5   6   8       12.91       12.68      3.16 o 
  -8   7   8      187.11      178.20      9.07 o 
  -7   7   8      454.26      475.21     11.96 o 
  -6   7   8        6.40        5.36      2.48 o 
  -4   7   8      221.08      230.33      7.13 o 
  -3   7   8      519.05      535.64     10.70 o 
  -2   7   8        2.01        5.04      1.91 o 
  -1   7   8     1799.52     1776.01     26.30 o 
   0   7   8      410.12      400.90      8.03 o 
   1   7   8       17.61       13.84      2.74 o 
   2   7   8      398.08      412.14      9.63 o 
   3   7   8        0.06        1.10      1.82 o 
   4   7   8        6.02        7.67      3.15 o 
   5   7   8        6.35       13.69      3.33 o 
  -8   8   8      106.01      119.86      8.52 o 
  -7   8   8       36.18       35.83      4.35 o 
  -6   8   8       12.09        9.29      2.83 o 
  -5   8   8      107.29       96.08      5.47 o 
  -4   8   8       51.25       60.68      5.27 o 
  -3   8   8       66.67       59.81      4.17 o 
  -2   8   8      907.18      925.48     17.03 o 
  -1   8   8      411.29      416.39      8.30 o 
   0   8   8      167.94      174.74      5.33 o 
   1   8   8        0.41        1.84      1.55 o 
   2   8   8      447.99      428.46     10.13 o 
   3   8   8       27.35       24.19      3.17 o 
   4   8   8       27.59       37.65      5.02 o 
   5   8   8       81.03       79.20      6.46 o 
  -7   9   8      374.54      402.93     13.37 o 
  -6   9   8       12.79       14.45      3.06 o 
  -5   9   8       31.40       29.12      4.21 o 
  -4   9   8       13.97       10.75      3.20 o 
  -3   9   8      552.65      539.61     11.52 o 
  -2   9   8       22.01       22.37      2.91 o 
  -1   9   8      246.10      252.14      8.14 o 
   0   9   8      512.18      496.72     13.90 o 
   1   9   8      136.34      114.13      6.50 o 
   2   9   8      383.76      388.34      9.76 o 
   3   9   8      108.05      104.52      5.64 o 
   4   9   8       48.70       45.78      8.46 o 
   5   9   8      123.98      129.82     12.34 o 
  -7  10   8       58.02       56.95      6.18 o 
  -6  10   8      298.54      299.60     11.17 o 
  -5  10   8      126.49      128.92      7.49 o 
  -4  10   8      532.93      523.85     14.36 o 
  -3  10   8      407.16      406.20     10.09 o 
  -2  10   8       83.66       87.31      5.33 o 
  -1  10   8      186.81      193.55      5.94 o 
   0  10   8        0.13       -2.07      1.62 o 
   1  10   8       60.32       56.38      5.52 o 
   2  10   8       61.79       65.82      4.78 o 
   3  10   8      108.27      120.05      6.25 o 
   4  10   8        7.94       10.88      3.21 o 
  -7  11   8      181.07      193.18     10.08 o 
  -6  11   8       67.69       72.26      6.59 o 
  -5  11   8        2.37       -1.59      2.52 o 
  -4  11   8       80.12       88.62      6.85 o 
  -3  11   8      133.31      126.51      5.88 o 
  -2  11   8        5.44        2.74      1.74 o 
  -1  11   8       21.32       22.53      2.78 o 
   0  11   8      101.85       96.36      4.80 o 
   1  11   8      193.29      209.52      7.73 o 
   2  11   8       43.51       47.48      4.25 o 
   3  11   8        9.98        6.52      2.52 o 
   4  11   8        5.24        5.47      2.92 o 
  -6  12   8      213.52      230.93     10.29 o 
  -5  12   8        0.42       -0.03      2.70 o 
  -4  12   8      137.05      128.50      8.30 o 
  -3  12   8        0.40       -0.40      1.96 o 
  -2  12   8       69.41       58.18      4.73 o 
  -1  12   8      240.22      249.34     10.29 o 
   0  12   8       68.21       65.97      4.35 o 
   1  12   8      125.76      125.66      5.45 o 
   2  12   8        0.16       -0.65      2.01 o 
   3  12   8        0.02        1.36      4.01 o 
  -5  13   8      250.79      271.43     10.99 o 
  -4  13   8       26.46       22.03      4.25 o 
  -3  13   8      181.47      191.99      7.51 o 
  -2  13   8      544.23      540.24     11.21 o 
  -1  13   8       39.81       46.37      3.88 o 
   0  13   8      349.68      356.24      9.05 o 
   1  13   8       19.95       24.98      4.12 o 
   2  13   8      351.57      350.05     10.22 o 
  -4  14   8        2.75        1.58      2.77 o 
  -3  14   8      152.80      139.84      7.04 o 
  -2  14   8       31.46       36.51      3.64 o 
  -1  14   8      112.93      105.47      5.75 o 
   0  14   8      122.37      117.93      6.09 o 
   1  14   8       31.17       29.26      3.86 o 
   2  14   8      222.36      254.47     10.51 o 
  -3  15   8      130.42      133.43      8.56 o 
  -2  15   8      161.07      160.30      7.08 o 
  -1  15   8       47.96       47.37      4.17 o 
   0  15   8      203.18      213.25      7.37 o 
  -8   1   9      215.42      218.64      9.18 o 
  -7   1   9      475.85      473.56     12.98 o 
  -6   1   9      315.13      320.65      8.71 o 
  -5   1   9        0.11        2.33      1.83 o 
  -4   1   9      429.04      494.71     28.79 o 
  -3   1   9      507.68      463.48      9.61 o 
  -2   1   9      269.59      303.43      8.92 o 
  -1   1   9      731.47      680.88      9.20 o 
   0   1   9       80.96       75.92      2.89 o 
   1   1   9     1767.84     1735.16     46.06 o 
   2   1   9       27.07       33.39      2.65 o 
   3   1   9     3588.99     3543.27     50.75 o 
   4   1   9      493.67      505.17     16.23 o 
   5   1   9     1173.57     1141.98     28.09 o 
  -8   2   9      226.54      238.93      8.40 o 
  -7   2   9      171.98      181.83      7.05 o 
  -6   2   9      261.20      262.73      7.92 o 
  -5   2   9       10.45        8.52      2.28 o 
  -4   2   9       20.29       21.37      2.64 o 
  -3   2   9      865.36      853.13     14.39 o 
  -2   2   9       53.63       43.59      3.21 o 
  -1   2   9      179.74      167.30      3.99 o 
   0   2   9      391.65      373.06      6.37 o 
   1   2   9       98.48       94.32      3.63 o 
   2   2   9      230.87      217.20      6.41 o 
   3   2   9      241.57      241.43      8.27 o 
   4   2   9       57.84       52.93      4.82 o 
   5   2   9      122.53      134.87     10.95 o 
  -8   3   9       10.30       10.24      3.03 o 
  -7   3   9       11.58        9.07      2.69 o 
  -6   3   9       63.48       61.96      5.27 o 
  -5   3   9      139.90      143.98      5.66 o 
  -4   3   9      243.11      223.76      8.39 o 
  -3   3   9      300.82      288.17      7.38 o 
  -2   3   9       21.36       12.76      1.97 o 
  -1   3   9       17.08       18.24      1.94 o 
   0   3   9        2.44        2.18      1.67 o 
   1   3   9      279.18      276.27      7.17 o 
   2   3   9       40.71       39.25      3.35 o 
   3   3   9        0.90       -1.55      1.94 o 
   4   3   9       81.62       81.64      5.94 o 
   5   3   9       51.34       46.64      5.09 o 
  -8   4   9      196.57      203.63      7.97 o 
  -7   4   9       13.62       10.30      2.82 o 
  -6   4   9      333.37      332.88     11.96 o 
  -5   4   9      620.81      587.36     14.18 o 
  -4   4   9       76.78       60.46      4.05 o 
  -3   4   9       26.93       22.59      2.72 o 
  -2   4   9      350.25      316.80      6.47 o 
  -1   4   9      152.63      155.88      4.48 o 
   0   4   9      122.06      130.57      4.30 o 
   1   4   9      312.11      328.16      7.04 o 
   2   4   9       25.62       20.50      2.68 o 
   3   4   9       64.68       68.99      5.38 o 
   4   4   9       78.36       80.82      6.04 o 
   5   4   9       61.23       59.89      5.60 o 
  -8   5   9      506.59      509.20     12.87 o 
  -7   5   9        0.99        1.72      2.44 o 
  -6   5   9      379.28      363.79      9.80 o 
  -5   5   9       16.04       14.87      2.70 o 
  -4   5   9      178.44      195.40      7.64 o 
  -3   5   9      848.35      852.39     14.66 o 
  -2   5   9      959.68      997.83     15.90 o 
  -1   5   9      170.90      167.27      4.81 o 
   0   5   9       16.06       14.53      2.04 o 
   1   5   9      903.06      912.05     13.57 o 
   2   5   9        1.94        2.30      1.79 o 
   3   5   9      618.61      643.73     15.07 o 
   4   5   9       94.18      117.18      7.08 o 
   5   5   9       23.53       20.09      3.76 o 
  -8   6   9       41.86       39.09      5.38 o 
  -7   6   9       35.67       40.00      4.36 o 
  -6   6   9       85.87       91.72      5.78 o 
  -5   6   9        9.70        8.55      2.16 o 
  -4   6   9        1.92        4.09      2.04 o 
  -3   6   9       91.99       82.87      5.74 o 
  -2   6   9      162.57      172.83      5.77 o 
  -1   6   9      642.91      637.43     10.55 o 
   0   6   9        3.99      124.41      9.18 o 
   1   6   9      338.56      338.00      7.53 o 
   2   6   9       18.41       20.59      2.77 o 
   3   6   9       75.11       77.47      5.83 o 
   4   6   9       62.95       72.54      5.95 o 
   5   6   9       46.30       57.02      5.67 o 
  -8   7   9       93.77       94.44      7.72 o 
  -7   7   9       19.95       18.08      3.62 o 
  -6   7   9        2.08        2.57      2.50 o 
  -5   7   9      163.02      154.99      6.40 o 
  -4   7   9       16.56       14.84      3.22 o 
  -3   7   9      244.52      242.90      8.82 o 
  -2   7   9        5.80        3.34      1.90 o 
  -1   7   9       54.57       53.35      7.45 o 
   0   7   9      210.05      209.20      5.87 o 
   1   7   9      126.37      125.68      4.68 o 
   2   7   9        0.33        2.21      2.01 o 
   3   7   9        1.94        3.26      3.83 o 
   4   7   9        0.76        1.52      2.32 o 
  -7   8   9       98.42      103.13      6.67 o 
  -6   8   9      277.60      265.61     10.20 o 
  -5   8   9      172.58      193.43      8.50 o 
  -4   8   9        2.23        2.26      2.43 o 
  -3   8   9      337.78      343.36     10.90 o 
  -2   8   9      377.20      385.26      9.44 o 
  -1   8   9      466.92      470.67      9.24 o 
   0   8   9        8.33       11.54      2.08 o 
   1   8   9       74.95       74.77      4.28 o 
   2   8   9      375.37      361.51      9.55 o 
   3   8   9      157.11      156.87      7.46 o 
   4   8   9      148.24      149.71      7.71 o 
  -7   9   9      114.67       98.25      7.76 o 
  -6   9   9      222.42      222.93      9.76 o 
  -5   9   9        6.00        4.83      2.92 o 
  -4   9   9      427.45      426.54     12.88 o 
  -3   9   9       72.80       68.22      5.87 o 
  -2   9   9     1315.10     1335.58     21.32 o 
  -1   9   9     1165.59     1142.34     25.31 o 
   0   9   9       13.27       17.32      2.45 o 
   1   9   9     1510.63     1519.27     20.82 o 
   2   9   9      439.13      460.99     11.19 o 
   3   9   9      215.33      214.35      7.70 o 
   4   9   9       89.60       94.64      7.20 o 
  -6  10   9       49.61       61.66      6.24 o 
  -5  10   9       24.33       15.84      3.96 o 
  -4  10   9        9.05       12.88      3.39 o 
  -3  10   9       36.20       34.01      4.53 o 
  -2  10   9       20.85       17.04      3.36 o 
  -1  10   9        3.27        3.50      2.15 o 
   0  10   9      895.96      899.45     18.34 o 
   1  10   9      761.51      736.48     14.71 o 
   2  10   9        0.63        0.32      2.16 o 
   3  10   9       25.05       23.36      4.40 o 
  -6  11   9      256.67      267.05     11.10 o 
  -5  11   9       44.45       36.42      5.12 o 
  -4  11   9      682.50      683.33     17.70 o 
  -3  11   9      171.56      172.33      8.48 o 
  -2  11   9      405.52      392.04     10.41 o 
  -1  11   9      610.26      620.66     11.94 o 
   0  11   9      243.34      250.16      7.24 o 
   1  11   9     1187.38     1182.59     20.40 o 
   2  11   9       46.74       58.12      5.01 o 
   3  11   9     1353.28     1363.32     23.30 o 
  -5  12   9      111.37      119.66     14.93 o 
  -4  12   9      124.04      111.98      7.99 o 
  -3  12   9      222.65      219.74      9.78 o 
  -2  12   9       42.97       43.29      4.34 o 
  -1  12   9      414.65      413.84      9.68 o 
   0  12   9        1.32        1.55      2.28 o 
   1  12   9       68.42       66.51      5.23 o 
   2  12   9        1.05        1.23      2.74 o 
  -5  13   9        9.02        6.78      3.66 o 
  -4  13   9        4.61        3.44      3.12 o 
  -3  13   9       54.11       42.47      7.11 o 
  -2  13   9       22.44       25.83      3.60 o 
  -1  13   9        0.03        1.74      1.90 o 
   0  13   9        2.62       -0.96      1.85 o 
   1  13   9       36.16       29.98      4.73 o 
  -3  14   9      217.28      220.40     10.18 o 
  -2  14   9      114.53      104.01      6.69 o 
  -1  14   9      175.82      186.11      6.88 o 
   0  14   9      148.54      161.84      6.73 o 
  -8   0  10        7.56        4.85      5.43 o 
  -7   0  10      705.69      737.65     21.44 o 
  -6   0  10      375.69      341.83     15.89 o 
  -5   0  10      368.96      363.03     13.12 o 
  -4   0  10      649.68      630.80     17.68 o 
  -3   0  10       20.69       21.09      3.73 o 
  -2   0  10     2792.95     2561.46     47.58 o 
  -1   0  10     1068.19      913.09     16.88 o 
   0   0  10     1178.74     1164.12     20.07 o 
   2   0  10      205.98      209.94     13.01 o 
   3   0  10      883.81      866.36     31.23 o 
   4   0  10      128.92      127.00     13.48 o 
  -8   1  10        1.91       -0.59      2.49 o 
  -7   1  10       93.44       94.12      6.64 o 
  -6   1  10      354.47      361.86      9.68 o 
  -5   1  10        0.08       -0.78      3.66 o 
  -4   1  10       37.83       32.94      3.27 o 
  -3   1  10       15.69       26.77      2.88 o 
  -2   1  10        1.69       -0.75      1.65 o 
  -1   1  10        8.70       15.95      1.72 o 
   0   1  10        4.34        4.16      1.35 o 
   1   1  10        0.19       -0.51      1.53 o 
   2   1  10       56.77       52.09      4.48 o 
   3   1  10       18.28       23.58      4.27 o 
   4   1  10      661.81      655.33     19.60 o 
  -8   2  10       20.19       17.95      3.57 o 
  -7   2  10       19.92       21.09      3.96 o 
  -6   2  10        9.95       10.60      2.67 o 
  -5   2  10       22.08       21.41      2.99 o 
  -4   2  10      313.90      270.02      7.63 o 
  -3   2  10      108.12       70.36      4.36 o 
  -2   2  10      310.38      303.59      7.66 o 
  -1   2  10      303.23      298.28      5.74 o 
   0   2  10       12.18       11.93      1.87 o 
   1   2  10      517.81      475.15     15.22 o 
   2   2  10       70.45       63.22      4.89 o 
   3   2  10      153.12      164.13      8.53 o 
   4   2  10       96.51      102.47      8.64 o 
  -8   3  10      412.70      468.52     12.42 o 
  -7   3  10       35.36       36.94      4.05 o 
  -6   3  10      315.75      342.99     11.04 o 
  -5   3  10       69.21       80.82      5.02 o 
  -4   3  10        9.82       19.60      2.76 o 
  -3   3  10       16.56       29.41      3.07 o 
  -2   3  10       13.46       12.32      2.23 o 
  -1   3  10       36.16       44.80      2.92 o 
   0   3  10        0.12       -1.71      1.26 o 
   1   3  10       16.98       21.96      2.38 o 
   2   3  10      589.20      586.29     11.88 o 
   3   3  10       45.94       43.86      4.52 o 
   4   3  10      353.71      348.18     11.15 o 
  -8   4  10      133.36      137.42      7.16 o 
  -7   4  10      330.98      331.48      9.95 o 
  -6   4  10        2.54        6.63      2.53 o 
  -5   4  10      703.27      631.38     15.33 o 
  -4   4  10      137.89      127.02      5.42 o 
  -3   4  10      199.07      175.90      7.27 o 
  -2   4  10      932.41      932.44     18.70 o 
  -1   4  10        0.42        0.85      1.34 o 
   0   4  10      170.93      169.64      5.08 o 
   1   4  10       18.75       16.93      2.27 o 
   2   4  10       40.36       46.49      3.90 o 
   3   4  10      149.59      156.99      8.21 o 
   4   4  10       54.60       45.59      4.93 o 
  -8   5  10       53.33       56.94      5.35 o 
  -7   5  10        2.34        1.80      2.67 o 
  -6   5  10        0.24       -2.14      1.90 o 
  -5   5  10        0.63        0.41      2.33 o 
  -4   5  10      192.02      197.94      8.19 o 
  -3   5  10        6.79       10.19      2.70 o 
  -2   5  10        0.04       -1.39      1.88 o 
  -1   5  10        0.01        0.03      1.37 o 
   0   5  10       36.68       37.55      2.98 o 
   1   5  10       86.73       92.59      4.60 o 
   2   5  10        1.34        0.18      1.85 o 
   3   5  10       12.62       12.57      3.22 o 
   4   5  10       62.24       61.72      5.71 o 
  -7   6  10      960.57      963.14     21.82 o 
  -6   6  10      139.19      135.91      6.59 o 
  -5   6  10      673.90      629.68     16.16 o 
  -4   6  10      115.88      125.83      6.73 o 
  -3   6  10       44.25       54.41      7.27 o 
  -2   6  10      218.99      203.19      8.16 o 
  -1   6  10      171.96      185.50      6.50 o 
   0   6  10      325.06      317.38      7.87 o 
   1   6  10      189.36      198.92      5.97 o 
   2   6  10       60.66       63.65      4.70 o 
   3   6  10      407.83      428.32     12.55 o 
   4   6  10        2.35        3.87      2.74 o 
  -7   7  10       10.18        1.53      2.77 o 
  -6   7  10        4.57        3.02      3.37 o 
  -5   7  10        0.99        0.44      2.60 o 
  -4   7  10       80.21       81.40      6.42 o 
  -3   7  10      232.71      235.31      9.08 o 
  -2   7  10      320.71      308.57     10.29 o 
  -1   7  10      473.27      466.36     13.18 o 
   0   7  10       61.73       69.44      4.14 o 
   1   7  10       11.78       10.15      2.50 o 
   2   7  10      202.66      195.84      7.08 o 
   3   7  10        6.18        1.92      2.44 o 
  -7   8  10        0.25       -3.63      2.73 o 
  -6   8  10      304.90      328.56     14.64 o 
  -5   8  10       44.07       44.28      5.27 o 
  -4   8  10       61.43       70.59      6.08 o 
  -3   8  10      386.24      387.57     12.12 o 
  -2   8  10      221.11      230.09      9.10 o 
  -1   8  10        6.64        6.79      2.38 o 
   0   8  10      231.89      251.81     10.54 o 
   1   8  10      122.37      116.07      5.82 o 
   2   8  10       42.71       52.10      4.50 o 
   3   8  10       16.51       23.41      4.01 o 
  -6   9  10       60.71       54.90      6.16 o 
  -5   9  10       24.26       17.72      4.00 o 
  -4   9  10       82.21       89.66      7.01 o 
  -3   9  10       48.80       53.07      8.05 o 
  -2   9  10       28.57       27.32      4.18 o 
  -1   9  10      205.02      219.11      9.44 o 
   0   9  10      410.37      401.91      9.12 o 
   1   9  10      105.76      117.11      6.46 o 
   2   9  10      200.22      191.83      9.85 o 
   3   9  10        7.88       11.15      3.37 o 
  -6  10  10      406.86      465.89     14.94 o 
  -5  10  10       86.00      101.30      7.86 o 
  -4  10  10      815.37      841.49     20.20 o 
  -3  10  10       61.19       55.13      5.80 o 
  -2  10  10      839.26      849.25     21.00 o 
  -1  10  10      211.27      213.61      7.69 o 
   0  10  10      448.13      464.21     10.12 o 
   1  10  10       32.19       35.01      3.93 o 
   2  10  10      301.41      316.73      9.65 o 
  -5  11  10        0.22       -1.76      2.98 o 
  -4  11  10        1.63        3.23      3.09 o 
  -3  11  10       47.20       45.53      5.49 o 
  -2  11  10       31.71       32.95      4.73 o 
  -1  11  10      240.86      258.50      9.86 o 
   0  11  10       96.02      102.12      5.48 o 
   1  11  10      300.86      347.17     10.15 o 
   2  11  10       13.34       17.61      3.36 o 
  -4  12  10      354.54      380.03     15.14 o 
  -3  12  10        1.18        6.04      3.21 o 
  -2  12  10      113.93      125.15      8.57 o 
  -1  12  10      120.41      128.79      6.98 o 
   0  12  10       30.65       35.24      4.13 o 
   1  12  10      471.99      548.69     13.35 o 
  -3  13  10      461.78      449.68     15.90 o 
  -2  13  10        8.59        5.56      3.31 o 
  -1  13  10       67.02       49.16      4.95 o 
  -7   1  11      446.53      429.26     11.50 o 
  -6   1  11        5.04        4.33      2.40 o 
  -5   1  11      735.10      777.94     15.36 o 
  -4   1  11        1.68        7.03      2.59 o 
  -3   1  11      157.39      170.45      6.15 o 
  -2   1  11        6.01       24.09      3.57 o 
  -1   1  11      167.87      147.31      6.50 o 
   0   1  11       50.46       50.56      3.29 o 
   1   1  11       80.57       75.02      5.31 o 
   2   1  11        9.63       11.26      3.54 o 
   3   1  11       41.52       38.11      5.58 o 
  -7   2  11       78.10       75.43      6.49 o 
  -6   2  11      583.27      601.65     13.42 o 
  -5   2  11        4.02        3.18      2.25 o 
  -4   2  11      223.85      189.08      7.15 o 
  -3   2  11      378.18      346.06      8.84 o 
  -2   2  11        1.02        0.19      2.15 o 
  -1   2  11      433.40      404.87     11.11 o 
   0   2  11      137.03      118.19      4.40 o 
   1   2  11       86.98       98.48      4.54 o 
   2   2  11      238.56      225.99     10.36 o 
   3   2  11        0.04       -1.30      2.67 o 
  -7   3  11        1.47       -0.56      2.42 o 
  -6   3  11        4.39        3.37      2.48 o 
  -5   3  11       54.03       54.65      4.54 o 
  -4   3  11       74.02       60.77      4.49 o 
  -3   3  11        1.58        2.03      2.19 o 
  -2   3  11       38.95       38.13      4.18 o 
  -1   3  11       64.29       57.24      4.85 o 
   0   3  11      904.34      866.56     13.37 o 
   1   3  11        4.04        4.10      1.81 o 
   2   3  11      240.30      266.10      9.18 o 
   3   3  11      217.62      218.45     14.01 o 
  -7   4  11       27.62       28.70      4.25 o 
  -6   4  11      273.12      290.30      9.39 o 
  -5   4  11      146.65      131.33      6.22 o 
  -4   4  11      166.63      190.93      8.18 o 
  -3   4  11        0.32       -1.21      1.96 o 
  -2   4  11        0.26        1.92      2.21 o 
  -1   4  11      548.81      538.62     13.59 o 
   0   4  11        2.90        1.36      1.68 o 
   1   4  11       77.54       72.07      4.73 o 
   2   4  11      458.60      460.57     12.52 o 
   3   4  11        3.93        1.48      2.44 o 
  -7   5  11      358.35      373.82     11.08 o 
  -6   5  11       51.04       53.79      5.27 o 
  -5   5  11      675.69      671.48     16.72 o 
  -4   5  11        8.39        5.27      2.71 o 
  -3   5  11      346.84      338.10     10.86 o 
  -2   5  11     1113.16     1056.67     21.40 o 
  -1   5  11       53.60       56.76      5.16 o 
   0   5  11      578.46      589.31     11.79 o 
   1   5  11       23.83       21.22      3.09 o 
   2   5  11      838.31      837.81     18.30 o 
   3   5  11      298.24      304.29     10.62 o 
  -7   6  11       20.04       19.18      4.38 o 
  -6   6  11       95.63       82.00      6.79 o 
  -5   6  11       86.33       77.04      6.45 o 
  -4   6  11       45.75       41.57      5.37 o 
  -3   6  11        8.04        4.33      2.73 o 
  -2   6  11       33.85       25.11      3.87 o 
  -1   6  11      419.34      428.98     12.45 o 
   0   6  11       16.12       14.30      2.38 o 
   1   6  11       10.51       13.42      2.80 o 
   2   6  11       11.74       11.78      3.86 o 
   3   6  11        1.12        0.10      2.43 o 
  -6   7  11      145.74      134.85      8.39 o 
  -5   7  11      161.85      170.02      8.55 o 
  -4   7  11      141.99      131.65      7.61 o 
  -3   7  11       41.14       51.46      5.38 o 
  -2   7  11        2.14       -0.29      2.30 o 
  -1   7  11       54.52       52.03      5.25 o 
   0   7  11      196.95      193.90      6.20 o 
   1   7  11       68.44       74.25      5.17 o 
   2   7  11      107.33      113.02      6.62 o 
  -6   8  11      389.47      375.93     29.76 o 
  -5   8  11        0.44        3.59      3.39 o 
  -4   8  11      323.75      322.22     11.59 o 
  -3   8  11      375.40      379.30     12.39 o 
  -2   8  11       79.97       81.34     12.52 o 
  -1   8  11      226.48      216.49      9.23 o 
   0   8  11        0.29        0.00      1.77 o 
   1   8  11      274.45      295.87     10.60 o 
   2   8  11      231.92      251.27      8.56 o 
  -5   9  11      430.89      408.27     13.73 o 
  -4   9  11       68.53       72.15      6.61 o 
  -3   9  11        0.20        0.30      2.69 o 
  -2   9  11       46.41       46.73      5.39 o 
  -1   9  11      116.12      121.89      8.22 o 
   0   9  11      141.51      153.46      6.87 o 
   1   9  11        2.15        2.79      2.41 o 
  -5  10  11       32.92       33.08      5.28 o 
  -4  10  11      111.23      112.61      9.76 o 
  -3  10  11       14.13       12.26      3.79 o 
  -2  10  11      151.63      163.94     13.86 o 
  -1  10  11        0.01       -1.21      2.65 o 
   0  10  11        2.21        0.12      2.27 o 
   1  10  11        0.46        1.84      2.35 o 
  -4  11  11       72.86       80.28      7.31 o 
  -3  11  11      443.33      507.84     20.03 o 
  -2  11  11       98.11      112.35      8.20 o 
  -1  11  11        0.10       -3.76      2.51 o 
   0  11  11       44.17       50.19      5.76 o 
  -7   0  12      798.82      895.65     25.59 o 
  -6   0  12      100.59      140.60      9.37 o 
  -5   0  12      557.69      603.50     19.02 o 
  -4   0  12      128.65      109.29      8.26 o 
  -3   0  12     1034.49     1015.02     25.24 o 
  -2   0  12      163.39      160.07      8.68 o 
  -1   0  12        0.49       -3.53      3.39 o 
   0   0  12       49.94       59.11      8.93 o 
   1   0  12      898.89      942.34     32.36 o 
   2   0  12      164.21      177.47     13.56 o 
  -7   1  12      141.44      154.39      7.26 o 
  -6   1  12      541.39      551.12     13.09 o 
  -5   1  12        6.96        4.20      2.42 o 
  -4   1  12       18.44       16.48      3.52 o 
  -3   1  12       38.50       29.72      3.37 o 
  -2   1  12      254.82      266.46      9.58 o 
  -1   1  12      199.61      197.00      7.87 o 
   0   1  12        4.28        3.89      4.52 o 
   1   1  12      172.88      162.92      7.15 o 
   2   1  12        1.18        2.43      3.00 o 
  -7   2  12      173.87      198.73      9.39 o 
  -6   2  12        0.03       -1.05      2.33 o 
  -5   2  12      300.15      326.70     10.91 o 
  -4   2  12       66.94       78.83      5.26 o 
  -3   2  12       10.95        6.72      2.64 o 
  -2   2  12       54.78       54.93      5.14 o 
  -1   2  12      460.62      446.90     12.22 o 
   0   2  12       92.98       81.06      5.96 o 
   1   2  12       73.31       64.91      5.36 o 
   2   2  12        0.11       -2.42      2.59 o 
  -6   3  12       82.07       70.56      5.49 o 
  -5   3  12      296.62      306.96     10.95 o 
  -4   3  12     1204.68     1202.28     24.08 o 
  -3   3  12       41.28       46.64      5.01 o 
  -2   3  12       94.22       93.27      6.39 o 
  -1   3  12      168.13      170.31      7.55 o 
   0   3  12      267.68      267.46      9.43 o 
   1   3  12      205.01      208.57      7.16 o 
   2   3  12        0.74       -0.65      2.77 o 
  -6   4  12       76.56       67.51      6.30 o 
  -5   4  12      542.92      498.67     14.37 o 
  -4   4  12        1.62       -2.77      2.83 o 
  -3   4  12       38.55       38.71      4.69 o 
  -2   4  12        0.39       -1.40      2.15 o 
  -1   4  12      320.91      313.84     10.39 o 
   0   4  12      474.88      501.01     13.48 o 
   1   4  12       25.52       25.06      3.40 o 
   2   4  12        5.79        2.63      2.62 o 
  -6   5  12       37.76       36.16      5.21 o 
  -5   5  12        7.61        9.58      3.36 o 
  -4   5  12        0.22       -1.37      2.39 o 
  -3   5  12       86.79       96.00      7.05 o 
  -2   5  12      148.00      174.55     11.55 o 
  -1   5  12        1.55        2.73      2.78 o 
   0   5  12       11.26        8.17      3.10 o 
   1   5  12       10.56        8.12      2.66 o 
   2   5  12        3.55        5.29      2.70 o 
  -6   6  12       37.37       46.27      5.79 o 
  -5   6  12      415.75      416.42     13.44 o 
  -4   6  12       46.77       37.30      4.80 o 
  -3   6  12      419.13      423.73     17.58 o 
  -2   6  12      204.80      204.15     10.99 o 
  -1   6  12        6.35        3.21      2.81 o 
   0   6  12       13.25        8.87      5.48 o 
   1   6  12       22.85       32.08      3.76 o 
  -5   7  12       25.22       31.21      4.82 o 
  -4   7  12      271.35      246.03     10.33 o 
  -3   7  12       59.60       59.73      5.86 o 
  -2   7  12       93.05      106.06      7.69 o 
  -1   7  12      410.90      409.51     12.86 o 
   0   7  12      197.14      192.96      8.82 o 
   1   7  12      358.72      370.34     10.29 o 
  -5   8  12       44.66       46.90      5.91 o 
  -4   8  12       44.79       49.50      5.85 o 
  -3   8  12       42.62       53.30      5.79 o 
  -2   8  12      149.63      166.99      8.64 o 
  -1   8  12        0.71       -3.22      2.44 o 
   0   8  12        8.18       71.83     11.55 o 
  -4   9  12      503.52      547.64     16.39 o 
  -3   9  12        8.11        7.17      3.45 o 
  -2   9  12      656.15      646.17     17.55 o 
  -1   9  12       49.04       52.78      5.84 o 
   0   9  12       37.22       38.37      6.65 o 
  -2  10  12       91.60       83.80      7.33 o 
  -5   1  13      114.01      123.32     10.64 o 
  -4   1  13      271.81      266.74     10.07 o 
  -3   1  13      254.88      249.36      9.59 o 
  -2   1  13       82.23       82.45      7.83 o 
  -1   1  13      280.91      262.16     23.19 o 
   0   1  13      107.06      103.62      8.51 o 
  -5   2  13       55.75       50.46      5.50 o 
  -4   2  13      352.72      337.67     11.56 o 
  -3   2  13       16.72       12.57      3.34 o 
  -2   2  13      239.43      249.84      9.55 o 
  -1   2  13        5.98        2.75      3.41 o 
   0   2  13      170.52      171.72      9.95 o 
  -5   3  13      356.08      403.74     13.15 o 
  -4   3  13        5.52        5.48      2.94 o 
  -3   3  13       39.65       42.32      4.99 o 
  -2   3  13       24.76       20.70      3.85 o 
  -1   3  13       14.65       18.39      3.65 o 
   0   3  13       19.01        7.37      8.47 o 
  -5   4  13       31.25       32.59      4.93 o 
  -4   4  13      289.72      318.62     11.49 o 
  -3   4  13       85.98       69.47      6.27 o 
  -2   4  13       45.68       37.95      4.89 o 
  -1   4  13        4.87        0.90      2.69 o 
   0   4  13      106.23      114.26      8.83 o 
  -5   5  13      636.92      644.02     21.79 o 
  -4   5  13      556.39      588.91     16.35 o 
  -3   5  13     1078.75     1182.78     34.89 o 
  -2   5  13       13.80       14.83      3.74 o 
  -1   5  13      499.04      575.42     15.55 o 
   0   5  13       40.41       49.86     17.60 o 
  -4   6  13       70.09       73.93      6.87 o 
  -3   6  13       89.17       86.13      7.23 o 
  -2   6  13       24.16       21.35      5.38 o 
  -1   6  13      509.64      545.11     15.31 o 
  -3   7  13      508.73      606.87     16.99 o 
  -2   7  13        8.45        5.43      3.43 o 
  -3   0  14      511.04      613.09     28.90 o 
  -2   0  14      370.78      318.68     19.75 o 
  -3   1  14       38.02       35.92      6.18 o 
  -2   1  14      147.82      151.51     10.42 o 
  -3   2  14       23.15       25.57      5.46 o 
  -2   2  14       22.70       20.14      5.19 o 
                                                 
